# Supplementary material for: Secreted EMC10 is upregulated in human obesity and its neutralizing antibody prevents diet-induced obesity in mice
Source: Nat Commun. 2022 Nov 28;13:7323. doi: 10.1038/s41467-022-34259-9 (PMC9705309; doi:10.1038/s41467-022-34259-9)
Supplement: Supplementary file 4 — Source data [file 41467_2022_34259_MOESM4_ESM.xlsx]

## Sheet: Figure 3
week	WT						KO
0	25.9	26.7	26.3	24.8	24.6	24.9	23.1	23.7	26.3	23.9	25.3	24.9	26.3
1	30.8	29.5	29.7	32.9	27.1	33.8	24.4	28.6	24.7	29.8	29.7	25.4	30.9
2	36.4	32.6	31.2	35.1	34.8	31	32.8	31	26	28.1	31.6	27.1	31.1
3	37.8	33.2	31.9	37	38.6	34.6	32.4	30.7	29.1	29.8	33.1	28.5	32
4	39.1	40.2	38.2	35	38.6	33.1	35.4	33.7	33.1	30.8	35.1	27.5	32.1
5	37.1	43	39.7	42.5	36.6	34.4	36.8	32	30	34.7	33.2	29.5	35.5
6	47.4	41.6	39.8	37.3	36.2	39.8	34.3	36.2	30.8	31	33.9	32.2	39.2
7	50.4	42.8	39.8	40.9	39.6	40.7	37.5	37.1	30.8	32.5	35.2	33.9	40.1
8	51.4	45.6	39.5	43.2	42.1	44.3	38.6	40.3	33.9	34.2	36.9	35.9	43.1
9	53.7	46.9	41.6	45.4	44.1	47.3	41.4	42.1	35.3	33.3	36.5	36.3	44.5
10	55.4	48.1	43.4	46.9	44.2	49.5	44.3	43.4	36.5	35.1	38.2	36.9	43.2
11	57.9	50.1	44.2	47.5	43.2	51.8	45.3	44.1	36.9	36.3	39.1	37.4	45.3
12	57.1	53.2	45.1	47.2	44.6	51.2	42.4	43.5	37.2	38.1	39.4	37.9	47.2
	WT						KO
HFD iWAT weight	5.3567	4.3871	4.7187	4.1871	3.7971	3.803	1.1935	1.7062	1.916	1.6371	1.3381	1.1981
HFD eWAT weight	2.7971	2.803	2.3871	1.7987	2.9567	2.1871	1.816	1.7371	1.0981	1.2383	1.1335	1.5062
HFD BAT weight	0.4567	0.438	0.3187	0.2862	0.3571	0.3806	0.2081	0.2035	0.1662	0.1916	0.198	0.1671
HFD liver weight	3.31	3.45	4.03	3.98	4.38	3.25	2.83	2.56	2.63	3.19	2.63	2.59
		WT						KO
HFD body composition	Fat	16.45	14.03	15.31	16.28	16.95	13.38	10.83	11.56	9.59	11.63	12.63	10.59
	Lean	25.31	26.28	27.45	24.03	24.08	27.95	22.63	24.63	25.83	22.56	26.69	23.41
IPGTT
Min	WT								KO
0	119	123	121	117	97	96	88	124	112	125	125	107	101	73	83
15	595	579	600	549	582	600	600	575	294	346	324	299	263	309	301
30	600	598	600	588	587	600	600	578	274	287	310	272	287	341	327
60	576	545	600	591	575	573	569	521	235	251	281	262	252	314	309
120	333	210	309	223	232	210	246	218	179	189	207	172	158	232	169
IPITT
Min	WT								KO
0	100	100	100	100	100	100	100	100	100	100	100	100	100	100	100
15	54.31	70.79	59.09	72.8	64.83	65.17	54.2	59.5	44.85	65.51	56.79	37.7	36.91	60.3	54.56
30	45.68	72.56	48.18	61.4	51.86	55.94	61.49	55.3	35.51	42.52	44.44	34.8	33.16	53,98	46.23
60	42.24	52.21	37.27	54.38	53.28	50.45	42.9	43.45	17.75	18.39	32.09	24.16	21.61	33.15	20.71
120	45.68	56.63	50.9	60.52	57.1	46,73	54.36	56.3	29.9	33.33	50.61	26.1	32.9	34.12	36,51
	WT						KO
HFD fasting BG	125	129	145	144	141	137	116	106	106	121	119	120
HFD insulin	1.55	0.98	0.91	0.98	1.39	0.8	0.19	0.2	0.25	0.63	0.33	0.19
	WT						KO
HFD leptin	25.35	28.68	24.6	15.79	23.58	23.91	6.15	13.63	12.29	12.6	12.11	15.37
HFD adiponectin	4.11	5.8	3.23	3.17	5.04	4.09	10.1	11.89	13.76	7.18	9.1	8.67
	WT						KO
HFD TG	71.35	73.68	56.91	91.58	69.79	54.6	45.29	32.6	61.15	43.63	42.13	31.39
HFD cholesterol	156.91	139.79	181.35	154.6	121.68	141.58	93.63	92.13	55.29	105.39	84.6	79.15
HFD NEFA	2.35	2.38	2.71	2.18	1.79	1.8	1.19	1.7	0.91	1.63	1.33	1.19
	WT						KO
HFD liver TG	78.46	58.1	56.18	65.47	68.91	50.81	47.46	37.3	49.7	49.18	36.1	37.18
AAV CD BW
week	AAV-LacZ						AAV-hscEMC10
0	22.9	22.3	23	26.1	23.6	23.8	22.4	22.3	25.2	23.4	24.6	21.4	22
2	27.9	22.8	25.6	25.8	22.7	25.6	28.5	25.6	28.4	23.5	27.4	26.3	25.5
4	25.7	23.9	27.3	27.8	25	29.9	31.8	28.6	29.9	25.5	27.4	27.3	26.5
6	27.5	25.9	29.1	31.5	27.4	31.4	32.8	29.9	34.1	29.2	33.4	32.4	32.3
8	29.7	27.9	31.3	33.2	28.9	32.1	36.6	32.4	38.4	31.1	34.5	36	33.3
10	31.5	28.2	34.9	34.4	31.9	34.1	39.3	33.1	38.5	32.1	40.1	37.1	38.2
AAV CD IPGTT
Min	AAV-LacZ						AAV-hscEMC10
0	71	49	53	43	65	44	73	65	72	54	49	45	51
15	216	248	178	220	152	354	279	306	174	277	201	209	301
30	204	203	195	209	198	241	267	278	208	232	227	241	237
60	167	105	113	111	165	147	235	163	171	196	212	195	145
120	77	67	69	73	82	60	109	96	111	87	91	92	99
IPITT	AAV-LacZ						AAV-hscEMC10
0	76.65	65.35	64.41	62.57	65.98	59.87	87.51	85.47	63.59	64.88	87.17	86.1	69.37
15	52.17	53.46	58.98	50.19	52.16	52.44	83.16	56.37	68.86	54.58	81.31	76.24	59.43
30	57.14	53.91	48.13	54.11	57.31	49.19	79.04	59.33	73.55	63.1	84.71	61.77	54.34
60	65.16	55.33	58.51	61.81	58.34	59.76	93.61	62.3	87.45	71.19	93.1	72.28	59.14
90	80.19	83.73	68.17	57.43	57.19	65.61	94.15	71.57	88.09	73.84	96.46	76.19	66.67
	AAV-LacZ						AAV-hscEMC10
AAV CD iWAT weight	0.2678	0.2254	0.2183	0.1783	0.3108	0.2892	0.4578	0.4184	0.3193	0.3381	0.4154	0.4549
AAV CD eWAT weight	0.3317	0.2871	0.3517	0.2871	0.3767	0.2651	0.55617	0.4871	0.591	0.4187	0.4289	0.6171
AAV CD rtWAT weight	0.0716	0.0619	0.0591	0.0751	0.0511	0.0773	0.1378	0.1167	0.1451	0.1172	0.1468	0.1053
AAV CD BAT weight	0.0515	0.0532	0.0443	0.0431	0.0543	0.0471	0.0781	0.0713	0.0585	0.0625	0.0735	0.0705
AAV CD liver weight	1.37	1.21	1.15	1.13	1.39	1.41	1.42	1.17	1.59	1.63	1.35	1.55
	AAV-LacZ						AAV-hscEMC10
AAV CD insulin	0.3114	0.3954	0.3017	0.4081	0.409	0.2891	0.6581	0.4519	0.519	0.578	0.539	0.481
AAV CD leptin	2.4154	2.4081	3.2891	2.2017	2.419	2.0114	4.578	4.8581	4.681	3.519	3.6519	3.539
AAV CD adiponectin	9.0114	7.2154	9.2017	7.5081	9.019	9.2891	8.4581	6.9519	7.919	7.578	8.239	6.681

## Sheet: Figure 4
Heat HFD	WT					KO
7/13/17 9:21	165.882	143.891	167.56	165.453	172.364	195.18	202.268	207.393	194.593	186.872
7/13/17 9:51	169.509	164.097	168.275	162.005	176.309	205.312	192.253	191.157	196.471	171.518
7/13/17 10:21	157.306	138.638	142.409	163.393	160.868	197.526	220.628	195.242	196.6	195.224
7/13/17 10:51	152.606	165.889	143.66	167.379	160.956	195.09	197.925	201.253	202.845	206.528
7/13/17 11:21	177.725	178.701	160.01	188.94	161.953	195.915	184.602	225.483	192.33	190.633
7/13/17 11:51	158.029	175.105	172.138	164.346	181.038	208.925	197.955	199.496	194.281	195.632
7/13/17 12:21	156.295	155.294	147.502	168.756	169.108	190.695	221.414	199.139	180.554	198.837
7/13/17 12:51	136.122	153.355	159.58	157.814	166.996	205.711	182.574	182.337	196.156	199.306
7/13/17 13:21	157.735	160.54	167.387	180.384	161.564	209.893	179.099	192.118	199.18	191.987
7/13/17 13:51	179.264	148.25	161.037	181.325	176.232	188.231	176.596	214.175	188.507	204.05
7/13/17 14:21	153.724	148.049	146.456	163.357	175.749	192.163	188.121	194.096	185.324	194.613
7/13/17 14:51	154.737	141.26	171.794	161.834	163.894	202.133	208.19	189.516	183.59	186.117
7/13/17 15:21	160.351	157.423	168.745	179.935	158.122	188.501	238.266	190.012	198.695	187.201
7/13/17 15:51	161.872	180.587	162.076	191.625	178.478	197.107	203.672	178.052	184.634	198.548
7/13/17 16:21	156.048	161.033	161.445	189.066	170.379	193.655	174.948	225.53	174.913	187.593
7/13/17 16:51	156.063	153.292	163.197	171.494	158.97	195.658	177.225	214.101	208.312	189.535
7/13/17 17:21	157.257	141.373	147.453	184.289	156.471	196.951	184.649	186.908	204.776	187.95
7/13/17 17:51	145.564	169.183	150.386	179.555	171.119	212.737	253.541	181.052	191.937	191.183
7/13/17 18:21	157.362	189.618	146.512	174.387	180.4	189.755	238.44	242.017	185.101	192.804
7/13/17 18:51	202.257	186.768	192.65	204.741	192.514	228.352	195.305	252.367	217.247	219.118
7/13/17 19:21	181.985	203.859	183.42	209.049	199.774	248.088	196.214	212.734	223.451	216.229
7/13/17 19:51	203.244	206.181	207.791	210.677	219.799	249.074	264.122	258.975	227.431	220.14
7/13/17 20:21	204.578	201.104	201.197	205.174	209.594	247.653	277.916	247.769	222.229	229.367
7/13/17 20:51	210.703	207.266	204.989	216.029	234.616	235.519	276.643	277.264	207.028	211.223
7/13/17 21:21	201.564	196.974	209.195	204.575	213.102	206.511	277.257	252.11	232.731	223.599
7/13/17 21:51	197.704	201.751	197.717	222.912	214.018	257.027	270.536	250.682	238.815	207.821
7/13/17 22:21	217.675	193.351	189.08	222.672	221.526	267.63	266.619	220.62	213.764	219.89
7/13/17 22:51	182.44	188.287	196.388	193.292	214.179	260.496	272.168	254.897	240.889	223.08
7/13/17 23:21	194.889	196.836	188.095	224.087	221.859	258.994	264.048	275.975	236.372	230.5
7/13/17 23:51	206.776	188.978	207.244	212.659	201.862	233.738	226.749	251.022	228.147	233.318
7/14/17 0:21	204.203	189.633	195.255	200.394	208.196	242.804	223.573	222.934	237.57	230.117
7/14/17 0:51	198.946	180.567	179.251	199.07	200.978	225.413	238.976	212.179	214.189	224.988
7/14/17 1:21	183.509	181.546	181.01	204.548	187.806	207.501	272.607	205.404	233.13	212.476
7/14/17 1:51	197.559	187.337	161.541	195.714	209.562	216.095	250.408	250.76	223.593	216.707
7/14/17 2:21	163.693	179.219	169.787	194.86	189.058	236.012	227.612	245.82	186.369	201.393
7/14/17 2:51	174.355	179.106	176.29	199.934	199.68	224.044	220.508	220.216	218.478	216.53
7/14/17 3:21	192.156	185.126	182.633	191.589	202.377	207.86	210.923	241.339	205.998	216.017
7/14/17 3:51	199.787	185.954	174.708	204.592	202.4	251.064	264.667	234.717	204.919	200.395
7/14/17 4:21	173.236	170.399	187.001	185.008	195	242.103	213.665	212.354	218.924	219.797
7/14/17 4:51	172.021	151.54	165.049	172.472	186.359	221.316	183.002	226.279	184.773	200.601
7/14/17 5:21	178.613	164.123	150.741	178.881	176.847	185.058	175.607	206.502	193.2	208.331
7/14/17 5:51	159.852	158.057	156.098	177.07	181.082	201.884	211.735	191.196	195.867	201.363
7/14/17 6:21	177.572	182.481	164.962	186.579	185.631	207.572	212.481	194.962	216.579	215.631
7/14/17 6:51	164.864	158.8	165.071	169.954	180.469	194.864	188.8	195.071	199.954	210.469
7/14/17 7:21	156.702	143.001	149.879	163.262	174.096	186.702	173.001	179.879	193.262	204.096
7/14/17 7:51	168.216	173.602	156.478	179.748	178.017	218.216	203.602	206.478	209.748	208.017
7/14/17 8:21	137.569	157.315	156.171	167.239	174.248	207.569	207.315	186.171	217.239	204.248
7/14/17 8:51	173.169	166.124	146.287	183.495	182.963	213.169	196.124	206.287	213.495	222.963
7/14/17 9:21	164.4	153.73	153.027	178.485	179.18	204.4	193.73	203.027	228.485	229.18
7/14/17 9:51	152.529	144.872	157.345	178.047	168.55	192.529	184.872	207.345	228.047	208.55
7/14/17 10:21	182.838	174.978	166.346	173.963	171.961	212.838	214.978	206.346	223.963	221.961
7/14/17 10:51	151.29	166.54	152.078	160.569	160.812	201.29	196.54	202.078	210.569	190.812
7/14/17 11:21	177.733	145.03	143.325	164.717	159.035	197.733	185.03	193.325	234.717	189.035
7/14/17 11:51	163.611	157.509	162.807	172.163	165.585	193.611	187.509	192.807	222.163	245.585
7/14/17 12:21	167.707	183.816	168.731	167.8	165.509	197.707	213.816	198.731	217.8	205.509
7/14/17 12:51	164.472	147.472	147.383	167.907	168.402	194.472	197.472	207.383	217.907	198.402
7/14/17 13:21	165.397	148.331	140.438	160.706	155.373	195.397	178.331	180.438	220.706	185.373
7/14/17 13:51	173.398	156.09	142.98	177.844	166.584	193.398	196.09	182.98	267.844	196.584
7/14/17 14:21	163.687	143.629	157.465	168.376	175.421	193.687	193.629	187.465	218.376	235.421
7/14/17 14:51	156.392	177.871	155.046	169.566	159.787	196.392	207.871	205.046	219.566	189.787
7/14/17 15:21	167.209	144.406	157.918	172.019	163.278	197.209	194.406	207.918	202.019	193.278
7/14/17 15:51	152.792	169.338	165.46	188.818	163.499	192.792	209.338	195.46	218.818	223.499
7/14/17 16:21	146.502	166.18	143.01	179.478	157.325	196.502	186.18	173.01	249.478	187.325
7/14/17 16:51	153.894	173.031	169.739	185.41	167.884	193.894	223.031	199.739	225.41	197.884
7/14/17 17:21	158.027	165.907	144.646	160.989	175.031	203.849	180.516	183.632	189.018	196.336
7/14/17 17:51	169.728	139.742	161.07	175.065	173.884	176.898	179.37	196.824	180.958	185.272
7/14/17 18:21	164.609	158.01	149.084	172.684	172.468	229.18	180.195	219.66	205.436	193.114
7/14/17 18:51	202.804	190.265	198.448	205.385	217.137	214.927	250.106	212.987	228.759	225.745
7/14/17 19:21	205.608	195.234	202.577	220.804	220.641	246.199	273.106	260.501	239.945	214.373
7/14/17 19:51	209.129	199.904	199.308	227.868	224.95	248.379	265.663	256.269	239.333	232.974
7/14/17 20:21	202.282	197.012	208.637	218.666	205.54	246.107	248.94	249.351	210.991	216.613
7/14/17 20:51	209.849	189.599	175.831	207.113	201.079	243.329	244.646	269.975	231.779	221.972
7/14/17 21:21	199.939	188.559	200.424	217.412	207.729	245.5	247.438	259.38	205.504	226.636
7/14/17 21:51	197.321	185.974	197.662	199.589	203.81	239.293	252.711	242.586	219.382	230.966
7/14/17 22:21	200.27	208.713	180.582	225.375	216.475	226.366	236.801	252.302	226.882	197.314
7/14/17 22:51	201.792	204.213	191.695	211.534	222.574	233.746	236.832	223.397	248.78	226.959
7/14/17 23:21	207.67	204.747	202.258	212.924	222.596	236.933	240.263	222.705	257.226	245.745
7/14/17 23:51	202.783	197.679	193.057	218.849	218.541	236.125	253.489	248.5	227.451	220.463
7/15/17 0:21	167.056	188.091	171.695	178.011	195.716	217.771	253.637	243.938	216.532	213.146
7/15/17 0:51	184.664	190.35	186.539	194.935	193.622	207.821	208.034	259.819	206.701	193.434
7/15/17 1:21	177.069	198.659	176.291	196.777	199.524	210.456	226.155	214.933	224.83	216.886
7/15/17 1:51	179.218	179.445	184.791	194.764	188.212	221.356	247.352	221.888	222.823	219.643
7/15/17 2:21	180.96	172.689	170.699	203.827	202.091	203.2	209.873	245.452	213.543	201.936
7/15/17 2:51	195.788	180.181	173.228	201.247	214.323	225.031	231.156	228.826	228.917	205.926
7/15/17 3:21	185.392	185.266	170.342	192.3	206.973	215.648	212.537	251.415	239.589	206.179
7/15/17 3:51	188.823	195.716	203.722	223.113	225.411	239.779	229.669	228.306	223.208	243.442
7/15/17 4:21	167.121	171.675	199.66	205.993	206.61	248.903	225.04	216.044	211.773	212.814
7/15/17 4:51	164.105	172.441	171.263	188.697	186.946	197.218	190.983	207.832	202.739	197.566
7/15/17 5:21	164.407	168.178	170.312	174.476	182.818	195.887	182.457	189.483	206.866	204.544
7/15/17 5:51	167.276	183.899	168.195	186.457	179.087	202.616	189.485	191.077	205.813	199.006
7/15/17 6:21	149.297	156.916	166.025	186.029	183.32	187.361	217.834	187.331	189.973	220.756
7/15/17 6:51	171.819	178.72	162.068	199.516	192.564	200.475	212.294	226.559	218.264	203.536
7/15/17 7:21	159.812	159.986	148.889	178.612	169.759	178.214	188.7	209.316	174.434	185.602
7/15/17 7:51	160.963	167.095	161.788	180.856	179.319	191.545	198.688	186.356	193.42	194.921
7/15/17 8:21	153.127	160.42	158.055	185.79	159.494	230.16	235.461	177.666	174.196	175.994
7/15/17 8:51	163.87	162.79	165.816	182.128	182.663	200.862	196.541	189.201	187.7	191.221
VO2_HFD		WT					KO
7/13/17 9:21	27.072	23.7132	27.882	27.7961	29.5087	34.3518	36.57	38.4921	35.4938	35.8794
7/13/17 9:51	27.6639	27.0432	28.0009	27.2168	30.1841	36.1348	34.7594	35.4788	35.8364	32.9315
7/13/17 10:21	25.6723	22.8475	23.6969	27.45	27.5406	34.7645	39.8896	36.237	35.8597	37.483
7/13/17 10:51	24.9053	27.3385	23.9051	28.1197	27.5557	34.3359	35.7849	37.3526	36.999	39.6533
7/13/17 11:21	29.0047	29.4499	26.6257	31.7419	27.7263	34.4811	33.376	41.8496	35.081	36.6016
7/13/17 11:51	25.7904	28.8573	28.6438	27.6101	30.9937	36.7708	35.7903	37.0264	35.4369	37.5613
7/13/17 12:21	25.5073	25.5925	24.5443	28.3511	28.9513	33.5623	40.0317	36.9602	32.9331	38.1767
7/13/17 12:51	22.2151	25.2729	26.554	26.5127	28.5897	36.2051	33.0094	33.8418	35.7789	38.2667
7/13/17 13:21	25.7424	26.457	27.8531	30.3045	27.6598	36.9411	32.3811	35.657	36.3304	36.8616
7/13/17 13:51	29.2558	24.4315	26.7966	30.4625	30.1708	33.1287	31.9286	39.7509	34.3837	39.1777
7/13/17 14:21	25.0878	24.3985	24.3704	27.444	30.0882	33.8208	34.0123	36.0242	33.8031	37.3658
7/13/17 14:51	25.2531	23.2796	28.5866	27.1881	28.0587	35.5754	37.6408	35.1742	33.4868	35.7345
7/13/17 15:21	26.1693	25.9434	28.0792	30.2291	27.0704	33.1762	43.0784	35.2662	36.2419	35.9425
7/13/17 15:51	26.4175	29.7607	26.9694	32.1929	30.5554	34.6909	36.8238	33.0465	33.6772	38.1212
7/13/17 16:21	25.4671	26.5382	26.8645	31.7631	29.1688	34.0832	31.6307	41.8584	31.9041	36.0178
7/13/17 16:51	25.4694	25.2625	27.1561	28.8109	27.2157	34.4358	32.0424	39.7372	37.9961	36.3907
7/13/17 17:21	25.6643	23.2983	24.5361	30.9606	26.7878	34.6633	33.3846	34.6901	37.3511	36.0864
7/13/17 17:51	23.756	27.8814	25.0243	30.1653	29.2956	37.4418	45.8403	33.6033	35.0093	36.7071
7/13/17 18:21	25.6815	31.249	24.3797	29.297	30.8845	33.3968	43.11	44.9184	33.7624	37.0183
7/13/17 18:51	33.0084	30.7793	32.057	34.3966	32.9584	40.19	35.3112	46.8393	39.6258	42.0707
7/13/17 19:21	29.6999	33.596	30.5212	35.1203	34.2014	43.6634	35.4755	39.4834	40.7575	41.5159
7/13/17 19:51	33.1694	33.9787	34.5765	35.3938	37.6297	43.8371	47.7532	48.0658	41.4835	42.2668
7/13/17 20:21	33.3871	33.1419	33.4791	34.4692	35.8825	43.5869	50.2473	45.986	40.5346	44.0385
7/13/17 20:51	34.3868	34.1575	34.1102	36.2928	40.1663	41.4514	50.017	51.4601	37.7619	40.5549
7/13/17 21:21	32.8953	32.4613	34.81	34.3685	36.483	36.346	50.1281	46.7917	42.4502	42.9309
7/13/17 21:51	32.2653	33.2486	32.9	37.4492	36.64	45.2368	48.913	46.5266	43.5599	39.9017
7/13/17 22:21	35.5246	31.8642	31.463	37.4089	37.9253	47.1029	48.2048	40.9471	38.9906	42.2189
7/13/17 22:51	29.7742	31.0298	32.6789	32.473	36.6674	45.8474	49.208	47.3088	43.9381	42.8313
7/13/17 23:21	31.8059	32.4385	31.2991	37.6466	37.9823	45.583	47.7399	51.221	43.1143	44.256
7/13/17 23:51	33.7458	31.1436	34.4854	35.7266	34.5588	41.1379	40.9963	46.5896	41.6139	44.797
7/14/17 0:21	33.326	31.2516	32.4904	33.6661	35.6432	42.7336	40.4221	41.3766	43.3328	44.1825
7/14/17 0:51	32.4679	29.7574	29.8274	33.4438	34.4075	39.6727	43.2068	39.3805	39.0681	43.1977
7/14/17 1:21	29.9487	29.9188	30.1201	34.3641	32.1524	36.5201	49.2873	38.123	42.523	40.7955
7/14/17 1:51	32.2416	30.8732	26.8804	32.8799	35.877	38.0326	45.2737	46.5411	40.7834	41.6077
7/14/17 2:21	26.7147	29.5353	28.2526	32.7365	32.3667	41.5381	41.1523	45.6242	33.9936	38.6676
7/14/17 2:51	28.4547	29.5167	29.3346	33.5888	34.1851	39.4317	39.8679	40.872	39.8504	41.5738
7/14/17 3:21	31.3599	30.5088	30.3902	32.187	34.6469	36.5833	38.1349	44.7925	37.574	41.4752
7/14/17 3:51	32.6053	30.6453	29.0715	34.3715	34.6508	44.1873	47.8518	43.5635	37.3773	38.4758
7/14/17 4:21	28.2722	28.0817	31.117	31.0814	33.3839	42.6102	38.6306	39.4129	39.9318	42.2009
7/14/17 4:51	28.0739	24.9738	27.4642	28.9753	31.9046	38.9516	33.0868	41.9974	33.7026	38.5154
7/14/17 5:21	29.1496	27.0474	25.0833	30.052	30.2762	32.5702	31.7497	38.3268	35.2397	39.9996
7/14/17 5:51	26.0879	26.0478	25.9747	29.7478	31.0013	35.5316	38.2817	35.4859	35.7261	38.6616
7/14/17 6:21	28.9798	30.0729	27.4496	31.3452	31.78	36.5327	38.4166	36.1849	39.504	41.4011
7/14/17 6:51	26.9058	26.1703	27.4678	28.5523	30.8962	34.2961	34.1351	36.2051	36.4716	40.41
7/14/17 7:21	25.5738	23.5666	24.9398	27.428	29.8053	32.8595	31.2786	33.3855	35.251	39.1865
7/14/17 7:51	27.4528	28.6096	26.038	30.1977	30.4764	38.406	36.8113	38.3224	38.2581	39.9392
7/14/17 8:21	22.4512	25.9256	25.9868	28.0962	29.8312	36.5321	37.4826	34.5533	39.6244	39.2156
7/14/17 8:51	28.2612	27.3772	24.3421	30.8271	31.3232	37.5177	35.4591	38.2868	38.9415	42.8088
7/14/17 9:21	26.8301	25.3346	25.4638	29.9854	30.6757	35.9744	35.0263	37.6819	41.6756	44.0026
7/14/17 9:51	24.8927	23.8748	26.1823	29.9119	28.8557	33.8851	33.4248	38.4833	41.5958	40.0415
7/14/17 10:21	29.8392	28.8364	27.68	29.2257	29.4397	37.4595	38.8681	38.2979	40.8508	42.6165
7/14/17 10:51	24.6906	27.4457	25.3058	26.9756	27.531	35.4271	35.5344	37.5057	38.4078	36.6359
7/14/17 11:21	29.0059	23.901	23.8493	27.6724	27.2268	34.8009	33.4535	35.8812	42.8124	36.2948
7/14/17 11:51	26.7013	25.9575	27.0912	28.9234	28.3482	34.0755	33.9017	35.7851	40.5225	47.1523
7/14/17 12:21	27.3698	30.293	28.0768	28.1904	28.3351	34.7965	38.658	36.8844	39.7268	39.4577
7/14/17 12:51	26.8419	24.3034	24.5245	28.2083	28.8304	34.2271	35.7029	38.4903	39.7462	38.0932
7/14/17 13:21	26.9928	24.445	23.3689	26.9986	26.5998	34.3898	32.2423	33.4893	40.2567	35.5916
7/14/17 13:51	28.2986	25.7237	23.7919	29.8778	28.5191	34.038	35.4531	33.9611	48.8547	37.7441
7/14/17 14:21	26.7137	23.67	26.2022	28.2871	30.0321	34.0889	35.0081	34.7935	39.8317	45.2009
7/14/17 14:51	25.5232	29.3132	25.7996	28.487	27.3556	34.565	37.5831	38.0565	40.0488	36.4392
7/14/17 15:21	27.2885	23.7981	26.2776	28.8992	27.9532	34.7087	35.1486	38.5896	36.8482	37.1093
7/14/17 15:51	24.9357	27.907	27.5326	31.7214	27.9909	33.9314	37.8484	36.2775	39.9123	42.9117
7/14/17 16:21	23.9092	27.3865	23.7968	30.1524	26.934	34.5844	33.6614	32.1106	45.5049	35.9663
7/14/17 16:51	25.1155	28.5155	28.2446	31.1489	28.7418	34.1253	40.324	37.0716	41.1148	37.9937
7/14/17 17:21	25.79	27.3414	24.0691	27.0461	29.9653	35.8773	32.6373	34.082	34.4768	37.6965
7/14/17 17:51	27.6996	23.0294	26.802	29.4109	29.7689	31.134	32.4302	36.5306	33.0067	35.5722
7/14/17 18:21	26.8642	26.04	24.8076	29.0109	29.5266	40.3356	32.5792	40.7688	37.4716	37.0779
7/14/17 18:51	33.0976	31.3557	33.0218	34.5046	37.1739	37.8272	45.2191	39.5305	41.7256	43.343
7/14/17 19:21	33.5552	32.1746	33.7089	37.0951	37.7738	43.331	49.3776	48.349	43.7659	41.1596
7/14/17 19:51	34.1298	32.9441	33.1649	38.2818	38.5114	43.7147	48.0319	47.5635	43.6544	44.731
7/14/17 20:21	33.0125	32.4676	34.7172	36.7359	35.1885	43.3148	45.0084	46.2795	38.4848	41.5896
7/14/17 20:51	34.2474	31.2459	29.2583	34.7949	34.4248	42.826	44.2319	50.1074	42.2765	42.6186
7/14/17 21:21	32.63	31.0745	33.3505	36.5253	35.5632	43.2081	44.7368	48.141	37.4838	43.5142
7/14/17 21:51	32.2028	30.6485	32.8909	33.531	34.8922	42.1155	45.6902	45.0239	40.0153	44.3455
7/14/17 22:21	32.6841	34.3959	30.0488	37.863	37.0605	39.8404	42.8136	46.8273	41.3833	37.8843
7/14/17 22:51	32.9325	33.6544	31.898	35.5377	38.1047	41.1393	42.8192	41.4625	45.3775	43.5761
7/14/17 23:21	33.8917	33.7424	33.6557	35.7712	38.1085	41.7001	43.4396	41.334	46.918	47.183
7/14/17 23:51	33.0941	32.5775	32.1247	36.7667	37.4142	41.558	45.8308	46.1215	41.4871	42.329
7/15/17 0:21	27.2636	30.9974	28.57	29.9058	33.5066	38.3277	45.8576	45.275	39.4955	40.924
7/15/17 0:51	30.1372	31.3696	31.04	32.749	33.1481	36.5765	37.6126	48.2224	37.7022	37.1392
7/15/17 1:21	28.8977	32.739	29.3348	33.0586	34.1584	37.0403	40.8889	39.8916	41.009	41.6421
7/15/17 1:51	29.2483	29.5726	30.7492	32.7203	32.222	38.9586	44.7212	41.1824	40.6428	42.1714
7/15/17 2:21	29.5327	28.4592	28.4043	34.243	34.598	35.7632	37.9451	45.5559	38.9502	38.7716
7/15/17 2:51	31.9526	29.6938	28.8251	33.8096	36.6921	39.6054	41.7931	42.4701	41.7545	39.5378
7/15/17 3:21	30.256	30.5318	28.3449	32.3064	35.4337	37.9541	38.4268	46.6626	43.7011	39.5865
7/15/17 3:51	30.816	32.254	33.8993	37.483	38.5903	42.2012	41.5242	42.3736	40.713	46.7409
7/15/17 4:21	27.2742	28.2921	33.2234	34.6068	35.3717	43.807	40.6873	40.0977	38.6274	40.8603
7/15/17 4:51	26.782	28.4183	28.4981	31.7012	32.0052	34.7104	34.5297	38.5736	36.9796	37.9327
7/15/17 5:21	26.8312	27.7157	28.3399	29.312	31.2985	34.4761	32.9882	35.168	37.7323	39.2724
7/15/17 5:51	27.2994	30.3065	27.9877	31.3248	30.6597	35.6604	34.2589	35.4639	37.5403	38.2092
7/15/17 6:21	24.3652	25.8598	27.6266	31.2529	31.3843	32.9756	39.3845	34.7686	34.651	42.3852
7/15/17 6:51	28.0409	29.4531	26.9681	33.5187	32.9669	35.2835	38.3828	42.0494	39.8113	39.079
7/15/17 7:21	26.0813	26.3657	24.7751	30.0067	29.0627	31.3658	34.1169	38.8491	31.8168	35.6356
7/15/17 7:51	26.2692	27.5373	26.9215	30.3838	30.6994	33.7119	35.9228	34.5877	35.2797	37.4248
7/15/17 8:21	24.9904	26.4372	26.3004	31.2126	27.3054	40.5081	42.5714	32.9749	31.7733	33.7908
7/15/17 8:51	26.7436	26.8277	27.5919	30.5975	31.2719	35.3516	35.5345	35.1156	34.2364	36.7144
VCO2_HFD	WT					KO
7/13/17 9:21	18.247	17.2669	18.7668	18.6962	19.9942	23.4216	23.463	24.8872	23.7404	22.9852
7/13/17 9:51	18.646	19.6917	18.8468	18.3066	20.4519	24.6374	22.3014	22.9389	23.9695	21.0968
7/13/17 10:21	17.3037	16.6365	15.9498	18.4634	18.6607	23.7031	25.5929	23.4291	23.9851	24.0125
7/13/17 10:51	16.7867	19.9067	16.09	18.9138	18.6709	23.4108	22.9593	24.1504	24.7472	25.4029
7/13/17 11:21	19.5497	21.4441	17.9212	21.3502	18.7865	23.5098	21.4138	27.0579	23.4643	23.4479
7/13/17 11:51	17.3832	21.0126	19.2795	18.5711	21.0004	25.071	22.9628	23.9395	23.7023	24.0627
7/13/17 12:21	17.1924	18.6353	16.5202	19.0695	19.6166	22.8834	25.684	23.8967	22.0276	24.4569
7/13/17 12:51	14.9734	18.4026	17.8729	17.8329	19.3715	24.6853	21.1786	21.8805	23.931	24.5146
7/13/17 13:21	17.3509	19.2648	18.7473	20.3834	18.7414	25.1871	20.7755	23.0541	24.3	23.6145
7/13/17 13:51	19.719	17.7899	18.0362	20.4897	20.4429	22.5878	20.4852	25.701	22.9979	25.0982
7/13/17 14:21	16.9097	17.7659	16.4031	18.4593	20.3869	23.0596	21.822	23.2915	22.6095	23.9374
7/13/17 14:51	17.0211	16.9511	19.2409	18.2872	19.0117	24.256	24.1501	22.7419	22.3979	22.8924
7/13/17 15:21	17.6386	18.8908	18.8995	20.3326	18.3421	22.6202	27.6388	22.8015	24.2408	23.0257
7/13/17 15:51	17.8059	21.6704	18.1525	21.6536	20.7034	23.6529	23.6259	21.3663	22.5253	24.4214
7/13/17 16:21	17.1653	19.3239	18.0819	21.3645	19.7639	23.2386	20.294	27.0636	21.3393	23.0739
7/13/17 16:51	17.1669	18.395	18.2781	19.3788	18.4405	23.479	20.5581	25.6921	25.4141	23.3128
7/13/17 17:21	17.2982	16.9648	16.5147	20.8247	18.1506	23.6341	21.4193	22.4289	24.9826	23.1178
7/13/17 17:51	16.012	20.302	16.8433	20.2898	19.8499	25.5285	29.4108	21.7263	23.4163	23.5155
7/13/17 18:21	17.3098	22.7541	16.4094	19.7057	20.9264	22.7706	27.6591	29.0421	22.5823	23.7149
7/13/17 18:51	22.2483	22.4121	21.5768	23.1358	22.3316	27.4023	22.6554	30.284	26.5041	26.9515
7/13/17 19:21	20.0183	24.4631	20.5431	23.6226	23.1738	29.7705	22.7608	25.528	27.2611	26.5961
7/13/17 19:51	22.3568	24.7418	23.2726	23.8065	25.4967	29.8889	30.6381	31.077	27.7466	27.0772
7/13/17 20:21	22.5035	24.1324	22.534	23.1846	24.3129	29.7183	32.2383	29.7323	27.1119	28.2122
7/13/17 20:51	23.1774	24.872	22.9588	24.4112	27.2155	28.2623	32.0905	33.2716	25.2574	25.9805
7/13/17 21:21	22.1721	23.6369	23.4298	23.1169	24.7198	24.7814	32.1618	30.2532	28.3932	27.5026
7/13/17 21:51	21.7474	24.2102	22.1443	25.189	24.8261	30.8433	31.3822	30.0819	29.1355	25.562
7/13/17 22:21	23.9443	23.2021	21.177	25.1619	25.6971	32.1156	30.9278	26.4744	26.0792	27.0465
7/13/17 22:51	20.0684	22.5945	21.9954	21.842	24.8447	31.2596	31.5715	30.5876	29.3884	27.4388
7/13/17 23:21	21.4378	23.6203	21.0667	25.3218	25.7357	31.0793	30.6296	33.117	28.8374	28.3515
7/13/17 23:51	22.7453	22.6774	23.2113	24.0304	23.416	28.0486	26.3029	30.1226	27.8339	28.6981
7/14/17 0:21	22.4624	22.756	21.8685	22.6445	24.1507	29.1365	25.9345	26.7521	28.9836	28.3044
7/14/17 0:51	21.884	21.668	20.0761	22.495	23.3135	27.0496	27.7212	25.4615	26.1311	27.6735
7/14/17 1:21	20.186	21.7856	20.2731	23.1139	21.7855	24.9001	31.6224	24.6485	28.4419	26.1346
7/14/17 1:51	21.7314	22.4805	18.0926	22.1156	24.3092	25.9314	29.0473	30.0912	27.2784	26.655
7/14/17 2:21	18.0062	21.5063	19.0162	22.0192	21.9307	28.3214	26.403	29.4984	22.737	24.7714
7/14/17 2:51	19.179	21.4927	19.7444	22.5925	23.1628	26.8852	25.579	26.4259	26.6543	26.6332
7/14/17 3:21	21.1372	22.2151	20.4549	21.6496	23.4757	24.9432	24.4671	28.9607	25.1317	26.5701
7/14/17 3:51	21.9766	22.3145	19.5673	23.1189	23.4784	30.1277	30.7014	28.1661	25.0002	24.6486
7/14/17 4:21	19.056	20.4479	20.9442	20.9059	22.6199	29.0524	24.7851	25.4825	26.7087	27.035
7/14/17 4:51	18.9223	18.1848	18.4855	19.4893	21.6176	26.5579	21.2283	27.1535	22.5423	24.674
7/14/17 5:21	19.6474	19.6947	16.883	20.2135	20.5143	22.207	20.3704	24.7803	23.5704	25.6247
7/14/17 5:51	17.5838	18.9669	17.483	20.009	21.0055	24.2261	24.5613	22.9435	23.8957	24.7676
7/14/17 6:21	19.533	21.8978	18.4757	21.0834	21.5332	24.9087	24.6478	23.3954	26.4226	26.5226
7/14/17 6:51	18.135	19.056	18.4879	19.2048	20.9343	23.3837	21.9008	23.4085	24.3944	25.8876
7/14/17 7:21	17.2372	17.1601	16.7864	18.4486	20.1952	22.4042	20.0681	21.5854	23.578	25.1038
7/14/17 7:51	18.5038	20.8323	17.5256	20.3115	20.6499	26.1859	23.6178	24.7774	25.5893	25.586
7/14/17 8:21	15.1326	18.8778	17.4911	18.898	20.2127	24.9083	24.0486	22.3405	26.5032	25.1225
7/14/17 8:51	19.0486	19.9348	16.3841	20.7349	21.2237	25.5803	22.7503	24.7544	26.0464	27.4244
7/14/17 9:21	18.084	18.4476	17.1391	20.1688	20.7849	24.528	22.4726	24.3633	27.8751	28.1892
7/14/17 9:51	16.7782	17.3846	17.6227	20.1193	19.5518	23.1034	21.4451	24.8814	27.8218	25.6516
7/14/17 10:21	20.1122	20.9974	18.6308	19.6578	19.9475	25.5406	24.9375	24.7616	27.3234	27.3012
7/14/17 10:51	16.6419	19.9848	17.0328	18.1443	18.6542	24.1548	22.7986	24.2494	25.6894	23.4699
7/14/17 11:21	19.5506	17.4036	16.0524	18.613	18.4481	23.7279	21.4635	23.199	28.6355	23.2513
7/14/17 11:51	17.9972	18.9011	18.2344	19.4544	19.2079	23.2333	21.7511	23.1369	27.1039	30.207
7/14/17 12:21	18.4478	22.058	18.8978	18.9614	19.199	23.7249	24.8027	23.8477	26.5716	25.2776
7/14/17 12:51	18.092	17.6966	16.5069	18.9735	19.5346	23.3367	22.9067	24.886	26.5846	24.4034
7/14/17 13:21	18.1937	17.7998	15.729	18.1598	18.0232	23.4476	20.6864	21.6525	26.9261	22.8008
7/14/17 13:51	19.0738	18.7308	16.0138	20.0964	19.3237	23.2078	22.7465	21.9576	32.677	24.1798
7/14/17 14:21	18.0055	17.2354	17.6361	19.0265	20.3488	23.2424	22.4609	22.4958	26.6418	28.9568
7/14/17 14:51	17.2031	21.3446	17.3651	19.1609	18.5353	23.567	24.1131	24.6055	26.787	23.3439
7/14/17 15:21	18.393	17.3287	17.6868	19.4381	18.9402	23.665	22.5511	24.9502	24.6463	23.7732
7/14/17 15:51	16.8071	20.3206	18.5316	21.3364	18.9658	23.135	24.2833	23.4552	26.6957	27.4903
7/14/17 16:21	16.1153	19.9416	16.0171	20.2811	18.2497	23.5803	21.5969	20.7612	30.4364	23.0409
7/14/17 16:51	16.9283	20.7637	19.0108	20.9513	19.4746	23.2673	25.8716	23.9687	27.5	24.3397
7/14/17 17:21	17.383	19.9088	16.2003	18.1917	20.3036	24.4618	20.9398	22.0358	23.0602	24.1493
7/14/17 17:51	18.6701	16.769	18.0398	19.7824	20.1705	21.2277	20.807	23.6189	22.0769	22.7884
7/14/17 18:21	18.107	18.9611	16.6974	19.5133	20.0063	27.5016	20.9026	26.3592	25.0633	23.753
7/14/17 18:51	22.3085	22.8318	22.2262	23.2085	25.1879	25.7913	29.0122	25.5585	27.9085	27.7666
7/14/17 19:21	22.6168	23.4281	22.6887	24.9509	25.5944	29.5439	31.6803	31.2601	29.2732	26.3679
7/14/17 19:51	23.0042	23.9884	22.3225	25.7491	26.0941	29.8055	30.8169	30.7522	29.1987	28.6558
7/14/17 20:21	22.251	23.6415	23.3673	24.7092	23.8427	29.5329	28.8771	29.9221	25.741	26.6433
7/14/17 20:51	23.0834	22.7519	19.6931	23.4037	23.3252	29.1995	28.3789	32.397	28.2771	27.3026
7/14/17 21:21	21.9933	22.6271	22.4475	24.5676	24.0965	29.46	28.7028	31.1256	25.0714	27.8763
7/14/17 21:51	21.7053	22.3169	22.1381	22.5536	23.6419	28.7151	29.3145	29.1103	26.7646	28.4088
7/14/17 22:21	22.0297	25.0456	20.2252	25.4674	25.1111	27.1639	27.4689	30.2763	27.6796	24.2696
7/14/17 22:51	22.1972	24.5056	21.4698	23.9033	25.8186	28.0496	27.4725	26.8076	30.3512	27.9159
7/14/17 23:21	22.8437	24.5697	22.6529	24.0604	25.8212	28.4319	27.8705	26.7246	31.3815	30.2266
7/14/17 23:51	22.3061	23.7215	21.6224	24.73	25.3508	28.335	29.4047	29.82	27.749	27.117
7/15/17 0:21	18.3762	22.5709	19.2298	20.1152	22.7031	26.1326	29.4219	29.2726	26.4169	26.2169
7/15/17 0:51	20.3131	22.8419	20.8923	22.0276	22.4601	24.9385	24.132	31.1783	25.2175	23.7923
7/15/17 1:21	19.4776	23.8391	19.7446	22.2358	23.1447	25.2547	26.234	25.792	27.4292	26.6769
7/15/17 1:51	19.714	21.5334	20.6966	22.0083	21.8326	26.5627	28.6928	26.6265	27.1844	27.016
7/15/17 2:21	19.9056	20.7227	19.1183	23.0325	23.4426	24.384	24.3453	29.4543	26.0522	24.8381
7/15/17 2:51	21.5367	21.6217	19.4015	22.741	24.8614	27.0037	26.8142	27.4591	27.9279	25.3289
7/15/17 3:21	20.3932	22.2319	19.0783	21.7299	24.0088	25.8778	24.6543	30.1698	29.2299	25.3601
7/15/17 3:51	20.7706	23.4859	22.8169	25.2118	26.1476	28.7735	26.6416	27.3968	27.2313	29.9434
7/15/17 4:21	18.3833	20.601	22.3619	23.2772	23.9668	29.8684	26.1047	25.9253	25.8363	26.1761
7/15/17 4:51	18.0516	20.6929	19.1814	21.3228	21.6858	23.6662	22.154	24.9398	24.7341	24.3006
7/15/17 5:21	18.0848	20.1813	19.0749	19.7158	21.2069	23.5064	21.165	22.7379	25.2376	25.1589
7/15/17 5:51	18.4004	22.0679	18.8379	21.0697	20.7741	24.3139	21.9803	22.9293	25.1092	24.4778
7/15/17 6:21	16.4226	18.83	18.5949	21.0213	21.2651	22.4833	25.2688	22.4797	23.1767	27.153
7/15/17 6:51	18.9001	21.4464	18.1516	22.5453	22.3374	24.057	24.6261	27.1871	26.6282	25.035
7/15/17 7:21	17.5793	19.1983	16.6756	20.1831	19.692	21.3857	21.8892	25.118	21.281	22.829
7/15/17 7:51	17.706	20.0514	18.1203	20.4368	20.801	22.9854	23.0478	22.3627	23.5972	23.9752
7/15/17 8:21	16.844	19.2504	17.7022	20.9942	18.5013	27.6192	27.3135	21.32	21.2519	21.6473
7/15/17 8:51	18.0257	19.5347	18.5714	20.5805	21.1889	24.1034	22.7987	22.7041	22.8994	23.5201
RQ_HFD	WT						KO
7/13/17 9:21	0.732679	0.737852	0.728079	0.74758	0.750795	0.741233	0.769313	0.774744	0.764483	0.784959	0.788335	0.778295
7/13/17 9:51	0.727413	0.720758	0.719407	0.717636	0.762947	0.774868	0.763784	0.756796	0.755377	0.753517	0.801094	0.813612
7/13/17 10:21	0.734828	0.725374	0.710046	0.719295	0.735884	0.733201	0.77157	0.761643	0.745548	0.75526	0.772679	0.769861
7/13/17 10:51	0.716871	0.72285	0.722433	0.735816	0.742491	0.72225	0.752715	0.758992	0.758554	0.772607	0.779615	0.758363
7/13/17 11:21	0.722865	0.696718	0.698528	0.730389	0.738974	0.727154	0.759008	0.731554	0.733454	0.766909	0.775922	0.763512
7/13/17 11:51	0.736462	0.692663	0.708602	0.709299	0.731248	0.723343	0.773285	0.727296	0.744032	0.744764	0.76781	0.75951
7/13/17 12:21	0.728734	0.715027	0.70319	0.693822	0.741345	0.772859	0.765171	0.750778	0.738349	0.728513	0.778412	0.811502
7/13/17 12:51	0.749154	0.745588	0.716536	0.709846	0.721006	0.781958	0.786611	0.782867	0.752363	0.745338	0.757056	0.821056
7/13/17 13:21	0.779855	0.760365	0.712032	0.735144	0.726267	0.769523	0.818848	0.798383	0.747633	0.771902	0.762581	0.808
7/13/17 13:51	0.722944	0.739437	0.711133	0.743001	0.750087	0.783901	0.759092	0.776408	0.746689	0.780151	0.787591	0.823096
7/13/17 14:21	0.71467	0.736611	0.706343	0.721019	0.725572	0.789139	0.750403	0.773442	0.74166	0.75707	0.761851	0.828596
7/13/17 14:51	0.729165	0.726814	0.717146	0.724784	0.734866	0.770063	0.765623	0.763155	0.753004	0.761023	0.771609	0.808566
7/13/17 15:21	0.736575	0.720518	0.727377	0.776192	0.745076	0.773516	0.773404	0.756544	0.763746	0.815002	0.78233	0.812192
7/13/17 15:51	0.754643	0.745842	0.734563	0.723905	0.752712	0.789468	0.792375	0.783134	0.771291	0.7601	0.790348	0.828941
7/13/17 16:21	0.758503	0.727851	0.725554	0.759261	0.740741	0.777882	0.796428	0.764243	0.761832	0.797224	0.777778	0.816776
7/13/17 16:51	0.746059	0.737478	0.712481	0.727096	0.742084	0.752642	0.783362	0.774352	0.748105	0.76345	0.779188	0.790275
7/13/17 17:21	0.761805	0.734966	0.719672	0.760919	0.762061	0.752507	0.799896	0.771714	0.755656	0.798965	0.800164	0.790132
7/13/17 17:51	0.760342	0.74406	0.720117	0.739122	0.735747	0.736808	0.798359	0.781263	0.756123	0.776078	0.772534	0.773649
7/13/17 18:21	0.719113	0.719522	0.703464	0.73516	0.727695	0.757654	0.755069	0.755498	0.738637	0.771918	0.76408	0.795537
7/13/17 18:51	0.719962	0.726715	0.696851	0.734494	0.76628	0.766662	0.75596	0.763051	0.731693	0.771219	0.804594	0.804995
7/13/17 19:21	0.746902	0.709648	0.718153	0.728526	0.757594	0.743383	0.784247	0.74513	0.75406	0.764952	0.795474	0.780552
7/13/17 19:51	0.733278	0.740899	0.707247	0.701436	0.730954	0.74429	0.769942	0.777944	0.74261	0.736508	0.767501	0.781505
7/13/17 20:21	0.745532	0.738408	0.717116	0.7104	0.756616	0.720901	0.782808	0.775328	0.752972	0.74592	0.794447	0.756946
7/13/17 20:51	0.720869	0.723448	0.72471	0.750299	0.775087	0.734839	0.756912	0.75962	0.760945	0.787814	0.813842	0.771581
7/13/17 21:21	0.732065	0.733811	0.696665	0.722266	0.752279	0.721858	0.768668	0.770502	0.731498	0.758379	0.789893	0.75795
7/13/17 21:51	0.735108	0.73924	0.704016	0.722801	0.76387	0.728661	0.771863	0.776203	0.739217	0.758941	0.802064	0.765094
7/13/17 22:21	0.715496	0.743962	0.714676	0.724076	0.748665	0.723597	0.751271	0.78116	0.750409	0.760279	0.786098	0.759777
7/13/17 22:51	0.7334	0.763378	0.703835	0.746546	0.750313	0.729973	0.77007	0.801547	0.739027	0.783873	0.787828	0.766472
7/13/17 23:21	0.728849	0.730943	0.709612	0.743675	0.733972	0.725305	0.765291	0.76749	0.745092	0.780859	0.77067	0.76157
7/13/17 23:51	0.721317	0.729843	0.709487	0.721496	0.70673	0.713517	0.757382	0.766336	0.744961	0.75757	0.742066	0.749193
7/14/17 0:21	0.740044	0.768472	0.713977	0.728726	0.738417	0.750428	0.777046	0.806895	0.749676	0.765163	0.775338	0.787949
7/14/17 0:51	0.730046	0.736306	0.728147	0.731078	0.761786	0.752185	0.766548	0.773121	0.764554	0.767631	0.799875	0.789794
7/14/17 1:21	0.727432	0.709314	0.708994	0.719205	0.737247	0.716706	0.763804	0.744779	0.744444	0.755165	0.774109	0.752541
7/14/17 1:51	0.72825	0.708784	0.697716	0.712178	0.742748	0.715388	0.764663	0.744223	0.732602	0.747787	0.779886	0.751158
7/14/17 2:21	0.747047	0.719055	0.694213	0.693883	0.721256	0.711129	0.7844	0.755008	0.728924	0.728577	0.757319	0.746685
7/14/17 2:51	0.717105	0.696958	0.712705	0.682253	0.722364	0.729169	0.75296	0.731805	0.74834	0.716366	0.758482	0.765627
7/14/17 3:21	0.723721	0.700242	0.716241	0.703247	0.713757	0.76669	0.759907	0.735254	0.752053	0.738409	0.749445	0.805024
7/14/17 3:51	0.712919	0.721608	0.701846	0.696055	0.729379	0.768281	0.748564	0.757688	0.736939	0.730857	0.765848	0.806695
7/14/17 4:21	0.722132	0.713485	0.705696	0.695199	0.7437	0.757441	0.758238	0.74916	0.740981	0.729959	0.780885	0.795313
7/14/17 4:51	0.738373	0.726201	0.707769	0.724213	0.753799	0.741359	0.775292	0.762511	0.743158	0.760423	0.791488	0.778426
7/14/17 5:21	0.710133	0.663738	0.717872	0.681612	0.704831	0.761488	0.74564	0.696925	0.753765	0.715692	0.740072	0.799562
7/14/17 5:51	0.720938	0.714114	0.746797	0.7129	0.738359	0.741778	0.756985	0.74982	0.784136	0.748545	0.775277	0.778867
7/14/17 6:21	0.705158	0.691518	0.71952	0.705244	0.716851	0.724224	0.740416	0.726094	0.755496	0.740507	0.752694	0.760435
7/14/17 6:51	0.717008	0.711887	0.716063	0.711021	0.713973	0.721117	0.752859	0.747482	0.751866	0.746572	0.749672	0.757172
7/14/17 7:21	0.706498	0.709013	0.721492	0.706427	0.741934	0.779636	0.741823	0.744463	0.757566	0.741749	0.779031	0.818618
7/14/17 7:51	0.714642	0.71669	0.702234	0.699449	0.727079	0.794159	0.750374	0.752525	0.737346	0.734421	0.763433	0.833867
7/14/17 8:21	0.731799	0.718187	0.719421	0.698909	0.717935	0.754195	0.768389	0.754096	0.755392	0.733855	0.753832	0.791904
7/14/17 8:51	0.747672	0.749616	0.710202	0.712338	0.75883	0.745682	0.785056	0.787097	0.745712	0.747955	0.796771	0.782966
7/14/17 9:21	0.718336	0.752147	0.71372	0.73791	0.740147	0.74628	0.754252	0.789754	0.749406	0.774806	0.777155	0.783594
7/14/17 9:51	0.743834	0.746914	0.718732	0.727685	0.739942	0.778913	0.781026	0.78426	0.754668	0.764069	0.776939	0.817859
7/14/17 10:21	0.73906	0.737358	0.713078	0.71023	0.711519	0.748872	0.776013	0.774226	0.748732	0.745741	0.747095	0.786316
7/14/17 10:51	0.720258	0.707808	0.700383	0.723418	0.740284	0.752087	0.756271	0.743198	0.735402	0.759589	0.777299	0.789691
7/14/17 11:21	0.716695	0.71874	0.698084	0.723992	0.723931	0.742063	0.75253	0.754677	0.732989	0.760192	0.760127	0.779166
7/14/17 11:51	0.738513	0.726564	0.70181	0.722563	0.723995	0.7729	0.775438	0.762892	0.7369	0.758691	0.760195	0.811545
7/14/17 12:21	0.719352	0.702554	0.688982	0.702117	0.761206	0.767994	0.75532	0.737682	0.723431	0.737223	0.799267	0.806394
7/14/17 12:51	0.735046	0.727267	0.702493	0.710405	0.780047	0.775637	0.771799	0.76363	0.737618	0.745926	0.819049	0.814419
7/14/17 13:21	0.749293	0.720479	0.7101	0.743535	0.784763	0.781428	0.786757	0.756503	0.745605	0.780712	0.824001	0.8205
7/14/17 13:51	0.79048	0.711793	0.736443	0.737254	0.766575	0.80533	0.830004	0.747382	0.773265	0.774117	0.804904	0.845596
7/14/17 14:21	0.759933	0.763717	0.744621	0.705221	0.744144	0.815735	0.79793	0.801903	0.781852	0.740482	0.781351	0.856522
7/14/17 14:51	0.781549	0.761162	0.735043	0.723986	0.794007	0.775464	0.820627	0.79922	0.771795	0.760185	0.833708	0.814238
7/14/17 15:21	0.742901	0.760091	0.711291	0.682957	0.773347	0.774625	0.780046	0.798096	0.746856	0.717104	0.812014	0.813356
7/14/17 15:51	0.749055	0.731	0.725591	0.757112	0.791676	0.811153	0.786508	0.76755	0.761871	0.794967	0.831259	0.85171
7/14/17 16:21	0.769318	0.755723	0.740718	0.761898	0.778208	0.806548	0.807784	0.793509	0.777754	0.799993	0.817118	0.846876
7/14/17 16:51	0.807437	0.743049	0.721048	0.778848	0.765352	0.757814	0.847809	0.780202	0.7571	0.817791	0.803619	0.795704
7/14/17 17:21	0.775532	0.733566	0.712568	0.76921	0.753369	0.759668	0.814308	0.770244	0.748197	0.80767	0.791038	0.797651
7/14/17 17:51	0.773824	0.743781	0.735921	0.767283	0.765082	0.754189	0.812515	0.78097	0.772717	0.805647	0.803336	0.791899
7/14/17 18:21	0.770173	0.72993	0.719049	0.69589	0.73392	0.76477	0.808681	0.766426	0.755001	0.730684	0.770616	0.803008
7/14/17 18:51	0.780266	0.753136	0.710608	0.730648	0.731102	0.760623	0.819279	0.790793	0.746138	0.76718	0.767657	0.798654
7/14/17 19:21	0.759129	0.732332	0.70487	0.771384	0.723039	0.739885	0.797085	0.768948	0.740113	0.809953	0.759191	0.776879
7/14/17 19:51	0.74681	0.752803	0.730549	0.731844	0.702501	0.721117	0.784151	0.790443	0.767077	0.768436	0.737626	0.757173
7/14/17 20:21	0.737711	0.731722	0.733293	0.747334	0.7217	0.738691	0.774596	0.768308	0.769958	0.784701	0.757785	0.775626
7/14/17 20:51	0.742033	0.742904	0.72903	0.75159	0.740503	0.749099	0.779135	0.780049	0.765482	0.789169	0.777528	0.786553
7/14/17 21:21	0.768764	0.744331	0.725652	0.737723	0.725743	0.715707	0.807202	0.781547	0.761934	0.77461	0.76203	0.751492
7/14/17 21:51	0.744885	0.756972	0.722583	0.744372	0.748473	0.732313	0.782129	0.79482	0.758712	0.781591	0.785896	0.768929
7/14/17 22:21	0.753689	0.739234	0.721615	0.713945	0.724597	0.767475	0.791374	0.776196	0.757696	0.749643	0.760827	0.805849
7/14/17 22:51	0.747675	0.739697	0.740055	0.723055	0.731041	0.731531	0.785058	0.776682	0.777058	0.759208	0.767593	0.768107
7/14/17 23:21	0.727716	0.74579	0.724836	0.719463	0.720532	0.750367	0.764102	0.783079	0.761078	0.755437	0.756559	0.787885
7/14/17 23:51	0.744192	0.747176	0.721727	0.746389	0.754842	0.760348	0.781401	0.784535	0.757813	0.783708	0.792584	0.798365
7/15/17 0:21	0.772304	0.765416	0.73857	0.770591	0.768385	0.774768	0.81092	0.803686	0.775499	0.809121	0.806804	0.813506
7/15/17 0:51	0.760659	0.753229	0.738057	0.739803	0.749078	0.77447	0.798692	0.790891	0.77496	0.776793	0.786532	0.813193
7/15/17 1:21	0.727343	0.728931	0.735469	0.748272	0.742458	0.747481	0.76371	0.765377	0.772242	0.785686	0.77958	0.784855
7/15/17 1:51	0.752421	0.716336	0.715293	0.72642	0.731469	0.741185	0.790042	0.752153	0.751058	0.762741	0.768043	0.778244
7/15/17 2:21	0.747073	0.722952	0.697053	0.712647	0.752106	0.746162	0.784426	0.7591	0.731906	0.748279	0.789712	0.783471
7/15/17 2:51	0.717579	0.721159	0.703501	0.699287	0.72846	0.718818	0.753457	0.757217	0.738676	0.734251	0.764883	0.754759
7/15/17 3:21	0.705186	0.717602	0.7119	0.703198	0.719992	0.728195	0.740446	0.753482	0.747495	0.738357	0.755991	0.764605
7/15/17 3:51	0.720974	0.713618	0.710375	0.703822	0.750836	0.72288	0.757022	0.749299	0.745894	0.739013	0.788378	0.759024
7/15/17 4:21	0.72173	0.707584	0.702913	0.711075	0.765007	0.73079	0.757817	0.742964	0.738059	0.746629	0.803257	0.76733
7/15/17 4:51	0.717085	0.752637	0.724981	0.716571	0.765862	0.772887	0.75294	0.790269	0.76123	0.752399	0.804155	0.811531
7/15/17 5:21	0.74531	0.74941	0.732706	0.709697	0.753795	0.768485	0.782575	0.78688	0.769341	0.745182	0.791485	0.806909
7/15/17 5:51	0.731266	0.755081	0.733866	0.736236	0.759463	0.795944	0.767829	0.792835	0.770559	0.773047	0.797436	0.835741
7/15/17 6:21	0.736579	0.744096	0.746501	0.723838	0.768166	0.79138	0.773408	0.781301	0.783826	0.760029	0.806575	0.830949
7/15/17 6:51	0.7219	0.726085	0.740741	0.726325	0.751199	0.739859	0.757995	0.762389	0.777778	0.762642	0.788759	0.776852
7/15/17 7:21	0.703685	0.715394	0.69813	0.726159	0.740492	0.759325	0.738869	0.751164	0.733037	0.762467	0.777517	0.797291
7/15/17 7:51	0.718762	0.719904	0.759272	0.726033	0.773888	0.773645	0.7547	0.755899	0.797236	0.762335	0.812583	0.812327
7/15/17 8:21	0.740076	0.740607	0.726725	0.72708	0.764976	0.758328	0.77708	0.777638	0.763061	0.763434	0.803225	0.796244
7/15/17 8:51	0.717563	0.73459	0.720734	0.718471	0.787246	0.746795	0.753442	0.77132	0.75677	0.754394	0.826608	0.784135
	WT						KO
HFD body temperature	37.81	37.21	37.9	37.2	37.21	37.18	37.85	38.45	37.91	37.97	38.53	38.68
Panel D
LM	HFD WT	HFD KO
22.1	6.075
21.9	5.77078
22.5	6.32131
21.1	5.85812
21.9	5.59766
17.6		7.54658
19.7		10.2693
18.2		7.54814
18.2		7.83862
18.4		10.2565
		WT						KO
HFD BAT gene expression	Atgl	1.01	0.97	1.06	1.08	0.91	0.9	27.8	14.17	12.19	18.19	20.1	23.9
	Hsl	1.03	1.07	0.93	1.05	0.91	0.98	3.1	3.9	3.17	2.8	4.17	4.18
	Adrb3	1.1	0.92	1.08	1.03	0.95	0.9	4.84	5.13	5.19	4.59	4.08	4.92
	Glut4	1.1	0.98	1.04	1.03	0.9	0.94	8.75	10.15	10.21	9.54	10.06	9.94
	Fasn	1.1	0.93	1.06	1.01	0.93	0.95	4.81	5.16	4.21	5.57	5.14	3.86
	Srebp1c	1.06	1.06	0.96	1.04	0.91	0.97	11.79	12.21	12.16	10.59	12.05	9.95
	Pgc1a	1.03	0.95	1.14	1.06	0.9	0.92	14.8	13.17	14.19	13.59	12.1	13.9
	Ucp1	1.08	0.92	1.06	1.03	0.94	0.96	5.77	6.19	6.21	6.55	7.15	5.91
	Tfam	1.11	0.97	1.02	1.08	0.93	0.9	4.8	5.57	4.19	4.59	4.1	3.9
		WT						KO
HFD iWAT gene expression	Atgl	1.01	0.95	1.08	1.06	0.98	0.92	8.83	9.17	7.19	6.59	6.1	7.89
	Hsl	1.09	0.93	1.03	1.01	0.93	0.99	7.19	9.56	8.82	7.55	7.13	9.91
	Adrb3	1.1	0.91	1.01	1.05	0.99	0.91	5.81	6.95	6.17	4.89	5.31	5.9
	Pgc1a	1.05	0.91	1.07	0.99	0.97	1.01	1.92	2.97	2.19	2.33	4.32	3.82
	Ucp1	1.01	0.97	1.02	1.09	0.93	0.99	3.97	5.8	5.19	5.39	6.09	4.9
	Tfam	1.09	0.94	1.02	1.03	0.99	0.92	2.22	2.97	3.39	2.41	1.82	3.94
LFD BAT iWAT thermogenesis gene expression		WT						KO
	Pgc1a	1.29	0.69	1.02	1.09	0.79	1.16	2.2	2.97	2.69	2.39	1.91	2.92
	Ucp1	1.02	0.89	1.09	1.05	0.89	1.06	3.9	4.69	4.9	4.9	4.39	3.57
	Tfam	1.06	0.94	1.03	1.02	0.93	1.02	9.92	5.87	7.69	7.39	7.9	6.9
	Pgc1a	1.02	0.97	1.08	1.04	0.9	1	2.69	1.9	1.9	2.9	1.87	2.39
	Ucp1	1.15	0.87	1.1	1.12	0.75	0.99	7.9	6.87	7.69	6.39	5.9	7.91
	Tfam	1.05	0.97	1.1	1.02	0.95	0.91	12.39	15.9	9.8	16.9	8.87	9.69
	WT						KO
LFD WT KO BAT O2	566	514	409	417	429	551	865	814	648	657	646	701
LFD WT KO SAT O2	202	126	108	116	196	199	268	196	189	205	290	198
Time(Weeks)	EMC10 WT					EMC10 KO
0	19.5	22.8	22.7	22.3	22.7	18.4	21.3	19.4	20	21.3	19.4
1	23	26.4	25.3	26.4	26.4	23	24.3	22.6	22	23.7	22.5
2	24.5	28	27.5	29	29.2	23.6	25.4	23.8	22.7	24.7	24.8
3	26.1	30.4	29.6	31.7	31.4	25.2	27.8	25.7	23.9	25.8	26.9
4	27.4	32.5	31.5	34.4	34.2	26.3	28.7	27	25.4	26.7	29.1
5	28.7	35.4	32.4	36.6	37.4	27.4	30.2	28.3	26.4	27.5	29.9
8	31.2	39.8	37.5	42.1	44	31	32.1	30.2	28.2	29.2	33.9
9	32.1	41.5	38.2	43.3	46.5	33	34.3	32.6	29.2	31.7	35.4
10	33.4	44.7	40.6	45.9	49.5	35.2	35.7	33.4	30	32.7	36.3
11	35.1	48.6	41.9	47.3	50.5	36.7	36	32.7	30.6	31.6	37.8
12	35.1	50.3	43	49.7	52.3	36.6	37.1	33.3	29.1	31.2	38.9
13	35.2	52.3	44.2	50.8	53.7	36.2	37.3	32.6	39.8	32.3	39.6
O2 consumption	wt					ko
2020/08/03 10:52:00	8.60249	11.2875	6.26742	3.47804	1.24313	13.7011	5.23962	12.7253	16.3708
2020/08/03 10:55:00	10.5205	11.3785	7.59913	3.03193	0.696005	13.1796	6.67327	11.4497	17.8528
2020/08/03 10:58:00	11.1988	11.8327	9.0377	5.21163	1.90771	13.1902	6.53844	11.8253	19.2839
2020/08/03 11:01:00	13.3289	11.5572	10.2998	4.88964	5.30895	13.8425	6.8982	10.7864	19.1379
2020/08/03 11:04:00	12.2425	10.4696	10.3639	4.97938	5.8253	13.4785	6.63923	9.86503	18.1673
2020/08/03 11:07:00	10.0909	11.0966	10.3108	4.60435	3.14852	13.4135	6.75708	11.0133	20.4194
2020/08/03 11:10:00	5.45285	5.03855	7.04283	3.73215	4.99696	7.43333	4.81801	10.2265	8.89229
2020/08/03 11:13:00	0.861155	0.129419	-1.50063	-0.96354	1.25381	0.0919	-0.23509	0.939682	0.752176
2020/08/03 11:16:00	-0.33058	-0.22583	0.026817	0.094581	0.250319	7.45447	5.65551	-0.3913	-0.76484
2020/08/03 11:19:00	5.96917	5.11859	-0.38036	-0.12201	0.06509	22.6694	19.0799	4.2276	2.85585
2020/08/03 11:22:00	20.2785	11.347	-0.02676	-0.51081	-0.07735	32.3305	22.373	16.3793	15.2335
2020/08/03 11:25:00	25.1431	21.8171	5.3838	4.75759	3.63364	34.7587	19.9446	25.8135	21.6314
2020/08/03 11:28:00	22.6642	28.2069	10.2602	12.0154	4.23152	37.8004	21.243	29.2911	27.7485
2020/08/03 11:31:00	26.8973	28.6193	10.2659	10.2055	5.61376	38.9475	22.4867	32.8264	30.7684
2020/08/03 11:34:00	28.6387	27.5478	10.4696	11.1448	5.22301	40.3601	21.0329	35.3788	30.9529
2020/08/03 11:37:00	18.3647	27.9003	7.73239	11.6973	4.86853	37.2921	17.2598	32.8279	28.6321
2020/08/03 11:40:00	21.7418	28.2352	9.5379	8.42836	1.77584	42.6721	11.8693	31.4403	32.9103
2020/08/03 11:43:00	23.7315	29.3034	10.968	7.04394	1.64339	43.87	13.941	28.5127	35.8097
2020/08/03 11:46:00	22.2076	27.3529	1.2831	5.874	-1.96494	29.2709	23.9655	27.1802	30.2073
2020/08/03 11:49:00	14.0064	25.2565	10.3966	12.9923	9.14388	37.2658	21.126	26.0164	21.8648
2020/08/03 11:52:00	17.7869	25.9087	11.4559	12.3344	12.3213	37.5774	16.2296	31.7056	22.5527
2020/08/03 11:55:00	14.7629	24.9036	4.51414	5.17303	2.72765	25.5487	22.9858	26.2652	21.7843
2020/08/03 11:58:00	18.84	20.9565	2.84316	5.57003	0.41072	30.6436	14.541	22.4735	24.3035
2020/08/03 12:01:00	19.4523	22.1765	3.97618	6.55891	6.99867	28.7266	14.4418	25.4852	23.5371

## Sheet: Figure 5
WT KO SVF brown adipocyte CL		WT-Ctr				WT-CL				KO-Ctr				KO-CL
	UCP1	1.05	1.45	0.67	0.79	25.83	16.54	27.1	17.51	4.43	3.13	2.49	3.97	675.93	516.45	428.17	569.8
	PGC1a	1.05	1.25	0.77	0.79	1.66	0.89	0.71	1.63	3.22	2.13	1.75	2.81	2.98	2.71	1.91	2.01
	Dio2	1.05	1.45	0.87	0.79	1.27	0.94	0.88	0.89	2.23	1.71	1.93	2.13	3.27	2.72	2.38	2.16
	Tfam	1.09	1.15	0.87	0.89	1.71	1.58	1.2	1.63	1.65	1.43	0.76	1.36	2.34	1.39	2.37	1.75
WT KO SVF IWAT adipocyte CL		WT-Ctr				WT-CL				KO-Ctr				KO-CL
	UCP1	1.11	1.13	0.83	0.94	34.54	30.53	28.57	27.25	1.12	1.29	0.78	1.09	95.33	70.42	85.39	69.05
	PGC1a	1.23	1.37	0.73	0.67	2.76	1.62	1.43	1.35	0.49	0.66	0.68	0.44	3.79	2.65	2.96	4.95
	Dio2	1.11	1.25	0.77	0.89	1.37	1.28	1.44	1.29	1.45	1.83	1.71	1.46	4.35	3.35	3.02	4.57
	Tfam	1.09	1.01	0.97	0.95	1.21	1.72	0.77	0.95	1.52	1.38	1.18	0.86	1.57	1.68	1.44	1.48
WT KO SVF eWAT adipocyte CL		WT-Ctr				WT-CL				KO-Ctr				KO-CL
	UCP1	1.25	1.41	0.55	0.79	2.11	2.68	2.02	2.35	2.13	1.83	3.41	3.34	50.68	47.73	45.69	46.52	43.39	45.69
	PGC1a	1.08	1.21	0.76	0.95	1.19	0.98	1.06	0.96	0.48	1.23	1.78	2.39	2.06	1.98	1.66	2.55	1.39	1.71
WT KO SVF iWAT Emc10 treatment		WT-Ctr				KO-Ctr				KO+50 pg scEMC10				KO+500 pg scEmc10				KO+5000 pg scEmc10
	UCP1	1.04	0.95	1.22	0.81	7.8	5.91	5.39	6.12	4.19	2.53	3.51	4.65	2.23	1.87	1.56	1.91	1.15	0.71	1.23	0.66
	PGC1a	1.03	0.86	1.17	0.94	3.68	3.39	2.23	1.74	1.76	1.53	2.03	1.32	1.05	0.84	1.03	0.81	0.31	0.51	0.35	0.66
		WT-Ctr			KO-Ctr			KO-H89
Brown adipocyte H89	Ucp1	1.12	0.88	1.01	5.35	4.59	4.18	1.69	1.53	1.95
	Pgc1a	1.14	0.86	1	2.81	3.01	2.24	1.26	1.33	1.44
		WT-Ctr			KO-CTr			KO-SB203580
Brown adipocyte SB203580	Ucp1	1.05	0.94	1.01	6.49	5.46	5.61	2.19	2.02	1.77
	Pgc1a	1.04	0.97	1	3.25	4.02	3.83	1.84	2.01	1.75
		WT-Ctr			KO-Ctr			KO-HY101120
Brown adipocyte HY101120	Ucp1	1.03	0.95	1.02	5.53	4.45	4.81	1.93	2.27	1.84
	Pgc1a	1.09	0.92	0.99	3.37	4.57	3.67	1.96	1.88	1.63

## Sheet: Figure 7
								start injection 3mg/kg
Body weight	HFD starts							week 7	week 8		Week 9
Cage No
IgG	16.7	21.6	24.1	26.7	26.8	28	27.6	27.5	26.8	27.6	29.1	29.6
	21	25.5	28	30.5	32.4	34.2	33.6	33.8	34.9	34.9	34.6	33.7
	21.1	26.3	29.2	32.6	35.2	38.3	40.1	40.9	42.2	42.2	44.2	44
	21.5	25.3	27.8	30	31	32	33.3	35.5	36.7	37.3	39.2	39.5
	20.2	24.2	26.2	28.1	29.1	30.4	33.2	34.2	35.4	35.3	34.3	35.1
	20.5	24.4	26.3	27.8	29	30.6	32.5	33.2	33.6	33	32.1	32.8
	19.2	24.1	26	26	27	28.9	30.5	30.8	31.1	31.2	30.6	31.2
	20	24.7	26.4	27.5	28.1	29.2	30.6	31.8	32.6	32	30.8	31.4
	20.6	27.3	31	33.2	33.5	36.5	39.7	41.7	42.9	43.2	41.5	43
1F12	18.5	22.4	25	26.4	27.8	27.6	28.1	28.6	29.5	30.2	30.5	30.5
	21.8	26.7	29.5	32.6	33.2	34	35.6	36.8	37.2	38.1	39.8	40.3
	20.8	26	28.7	31.2	32.9	32.7	33.8	34.3	35	35.2	36	35.6
	21	24.8	27	27.9	28	28.5	30.5	32.1	32.9	33.2	34.4	35.3
	18	21.6	24.1	24.8	25.4	26.6	27.2	27.8	28.4	28.5	28.6	28.9
	18.4	23	25.6	27.2	27.4	28.7	30.3	31.2	31.1	31.2	32.2	32.7
	20	23.8	26.5	26.6	27.4	29.3	31.3	32.3	32	31.4	32.9	32.9
	20.1	23.8	26.7	28.7	29.3	31.6	33.9	35.9	36.3	35.3	37.2	38.2
	21.4	27.5	31.1	35.8	39.1	42.5	47.2	49.2	49.9	49.2	50.1	50.2
4C2	19.4	24.2	26.8	31	31.6	32.4	33.8	36.1	34	32.2	33.5	31.8
	19.6	23.9	27.4	30.8	31.4	31.3	32	34.3	32	32.4	33.4	32.2
	21.8	26.1	28.6	31	30.7	32	33.2	33.6	32.1	31.8	32.4	30.9
	19.4	23.5	25.7	28	29.1	30	30.8	31.7	30.3	29.1	29.9	28.8
	20.1	24.7	27.8	30.1	29.8	29.7	31	32.7	30.4	29.8	30	29.2
	21.6	26.3	28.7	31.6	32.1	33.2	33.9	35.6	32.8	32.3	34.8	33.6
	20	24.8	28	31.8	34.1	35.5	37.2	39.3	36.9	36.1	39.4	38
	20.2	24.9	26.2	28.2	29.6	30.7	32.1	34.2	32	31	34	32.1
	18.4	27.4	30.7	32.6	34.1	36.3	36.3	37.1	33.1	33	36.3	35
	Gain of Body weight after Injection compared with Day 0
	Day 0	Day 4	Day 7	Day 11	Day 14
IgG	0	-0.7	0.1	1.6	2.1
	0	1.1	1.1	0.8	-0.1
	0	1.3	1.3	3.3	3.1
	0	1.2	1.8	3.7	4
	0	1.2	1.1	0.1	0.9
	0	0.4	-0.2	-1.1	-0.4
	0	0.3	0.4	-0.2	0.4
	0	0.8	0.2	-1	-0.4
	0	1.2	1.5	-0.2	1.3
1F12	0	0.9	1.6	1.9	1.9
	0	0.4	1.3	3	3.5
	0	0.7	0.9	1.7	1.3
	0	0.8	1.1	2.3	3.2
	0	0.6	0.7	0.8	1.1
	0	-0.1	0	1	1.5
	0	-0.3	-0.9	0.6	0.6
	0	0.4	-0.6	1.3	2.3
	0	0.7	0	0.9	1
4C2	0	-2.1	-3.9	-2.6	-4.3
	0	-2.3	-1.9	-0.9	-2.1
	0	-1.5	-1.8	-1.2	-2.7
	0	-1.4	-2.6	-1.8	-2.9
	0	-2.3	-2.9	-2.7	-3.5
	0	-2.8	-3.3	-0.8	-2
	0	-2.4	-3.2	0.1	-1.3
	0	-2.2	-3.2	-0.2	-2.1
	0	-4	-4.1	-0.8	-2.1
Antibody swap		Gain of Body weight after Injection compared with Day 0
	Day 0	Day 4	Day 7 Swap	Day 11	Day 14
	2019-03-22	2019-03-26	2019-03-29	2019-04-02	2019-04-05
IgG	0	1.2	1.1	0.1	0.9
	0	0.4	-0.2	-1.1	-0.4
	0	0.3	0.4	-0.2	0.4
	0	0.8	0.2	-1	-0.4
	0	1.2	1.5	-0.2	1.3
4C2	0	-2.8	-3.3	-0.8	-2
	0	-2.4	-3.2	0.1	-1.3
	0	-2.2	-3.2	-0.2	-2.1
	0	-4	-4.1	-0.8	-2.1
	IgG							4C2
Ab Liver TG	55.2	45.8	53.7	51.7	44.8	41.9		39.8	32.8	41.4	38.9	31.6	33.4
IPGTT	BW	0	15	30	60	120
IgG	28.6	140	371	345	292	143
	33.9	162	348	380	300	185
	42.9	182	323	441	314	173
	38.8	172	350	470	364	187
	34.2	176	366	403	329	219
	32.7	139	492	458	306	171
	31	150		377	356	185
	31.2	134	354	439	418	205
	43.1	175		399	365	247
1F12	29.6	130	312	392	275	176
	39.8	146	376	337	255	197
	34.3	143	353	281	230	147
	34.9	172	397	422	298	184
	28.5	140	350	389	307	168
	32	116	365	447	340	166
	32.5	143	296	426	332	195
	37.3	145	302	377	311	205
	49	184	389	544	568	434
4C2	32.3	100	319	324	217	164
	33	152	308	381	243	194
	32.5	152	367	380	257	185
	29.5	137	300	390	280	163
	29.9	149	292	372	270	148
	33.9	133	308	321	245	163
	23.3	128	279	337	223	126
	36	139	389	315	217	173
IPTT	BW	0	15	30	60	90
IgG	27	138	95	72	61	55
	29.2	106	101	74	69	58
	33.5	153	75	69	51	61
	43.4	228	204	129	81	94
	39	188	143	78	58	65
	34.3	179	147	89	70	57
	32.4	187	130	88	63	53
	30.7	188	116	79	73	84
	31	165	101	70	54	50
	42.5	179	129	80	72	86
1F12	29.5	165	97	66	56	54
	39.5	178	150	83	64	57
	34.8	165	112	66	60	66
	34.7	170	160	77	56	67
	28.4	131	96	58	49	54
	26.3	114	67	68	71	54
	31.9	185	124	75	62	68
	32.2	174	144	84	62	82
	37.3	202	152	88	75	82
	49.5	158	185	141	116	129
4C2	31.4	72	59	43	39	33
	31.8	117	69	51	46	47
	30.4	148	93	47	30	20
	28	117	85	59	45	37
	28.4	105	75	55	44	46
	33.2	107	68	38	36	39
	22.5	110	61	49	43	35
	37.6	116	97	60	48	42
	31.4	100	60	39	26	37
	34.4	91	46	36	30	36
	IgG	1F12	4C2
6h Fasting BG	134	130	100
	140	146	152
	162	143	152
	182	172	137
	172	140	149
	176		133
	139	116	128
	150	143	139
	134	145
	175	184
	IgG	1F12	4C2
Fed insulin	0.64	0.6	0.6
	0.79	0.96	0.77
	1.53	0.48	0.49
	1.94	0.55	1.24
	0.65	0.57	0.91
	0.33	0.73	0.74
	0.66	0.57	1.19
	1.74	0.88
	IgG	1F12	4C2
Fed NEFA	3.941	3.206	3.059
	4.284	4.235	1.931
	4.088	3.206	1.98
	2.716	2.667	2.863
	3.157	2.029	2.52
	2.667	4.186	2.422
	2.569	3.304	1.98
	3.402	2.422	2.422
	IgG	1F12	4C2
Fed TG	52.649	39.113	34.446
	35.846	41.914	35.379
	49.848	35.379	35.379
	43.781	33.512	37.246
	37.713	28.378	37.246
	33.979	52.182	27.445
	36.313	46.581	31.179
	52.182	22.31	35.379
	IgG	1F12	4C2
Fed CHO	124.663	120.337	140.048
	133.798	171.298	146.298
	158.798	116.971	135.721
	135.721	154.471	144.856
	146.779	116.971	126.587
	140.529	138.125	147.26
	158.317	162.163	113.125
	158.798	155.913	88.125
	IgG							1F12							4C2
AB ALT	130.41	119.17	98.09	125.61	89.46	121.09		126.91	95.09	119.17	91.34	105.51	91.56		86.46	93.19	89.76	83.19	76.19	63.5
Ab leptin	93.4	74.9	89.8	91.3	71.9	73.9		85.6	87.1	73.2	71.9	83.7	75.9		62.9	85.3	64.1	79.5	62.9	73.1
Ab adiponectin	9.87	7.65	7.76	9.25	8.56	9.54		9.98	8.56	9.17	7.98	8.18	9.45		12.06	10.74	10.94	11.67	10.53	10.45
		IgG							4C2
Ab BAT thermogenic markers	Ucp1	1.19	1.04	0.93	0.86	1.28	0.71		2.15	1.69	2.09	1.71	1.65	1.69
	Pgc1a	1.09	1.15	0.86	0.93	0.91	1.06		1.68	1.51	1.71	1.48	1.63	1.51
	Dio2	1.17	1.03	0.91	0.95	1.08	0.86		2.38	2.09	1.78	1.94	1.89	2.05
	Cox8b	0.95	0.91	1.12	1.06	0.93	1.05		1.99	2.05	1.76	1.68	1.93	1.71
	Elvol3	0.65	1.07	1.32	0.89	0.96	1.12		1.61	1.21	1.09	1.19	1.49	1.57
VO2 (Panel K)	IgG								4C2
11/18/2019 06:38:18	27.6718	27.4081	23.9138	18.4978	29.4176	35.334	27.7341	26.426	19.747	23.4314	26.5946	26.9086	33.0603	29.4639	29.2493	28.6186
11/18/2019 07:08:18	28.0245	24.9357	21.8264	19.7648	33.0192	29.8186	29.9841	26.6732	20.7416	28.5517	28.057	25.8029	28.8442	26.088	30.2141	30.3294
11/18/2019 07:38:18	27.6027	24.4181	23.3159	19.5793	30.1193	30.2749	28.0104	29.8518	23.945	28.0819	25.5954	29.3229	27.6257	30.1816	30.8967	28.9806
11/18/2019 08:08:18	27.0381	23.5679	24.7502	20.5639	26.8891	29.7828	27.3739	27.8401	28.2854	24.0083	25.6299	31.4389	35.5078	28.0119	28.7518	33.1404
11/18/2019 08:38:18	28.2005	27.2038	23.0107	20.3188	26.9709	29.9264	31.1554	25.8045	25.1015	23.9439	34.092	27.401	27.8965	30.0328	32.5701	30.4353
11/18/2019 09:08:18	27.4254	30.2779	23.0732	21.5524	27.7861	37.1831	27.3266	31.1354	22.3556	27.8523	25.99	28.1087	29.0098	27.8084	30.2171	29.398
11/18/2019 09:38:18	27.181	27.8703	22.3874	28.0511	29.7754	33.5992	31.4237	30.2568	22.1505	25.4691	25.8259	27.6936	27.9441	29.434	30.1218	28.2247
11/18/2019 10:08:18	34.3152	25.3511	24.3578	20.7049	28.2381	30.8972	26.6519	26.7657	23.1351	24.2536	28.2761	32.5603	29.2281	29.4632	29.7321	31.4405
11/18/2019 10:38:18	27.6922	24.3721	22.3399	19.1826	30.5319	31.2049	29.9528	26.161	21.1096	23.0632	26.0205	27.8196	27.2464	27.0146	32.8841	29.2846
11/18/2019 11:08:18	27.3634	24.1108	21.8786	18.9562	36.5618	29.342	26.8717	26.4908	22.5698	26.0322	32.9939	26.3193	29.2311	30.3889	30.07	27.8631
11/18/2019 11:38:17	29.2634	26.2948	22.4567	20.4799	29.6358	30.7739	28.7145	31.097	21.5255	23.9605	28.8867	27.3672	29.1774	26.9877	30.459	30.3283
11/18/2019 12:08:16	27.8118	23.5788	21.8864	21.0037	28.5204	31.4355	27.9058	27.4769	22.3977	23.1286	25.0574	28.2543	26.6484	29.1303	34.5302	30.031
11/18/2019 12:38:16	29.645	23.8682	21.1096	18.0666	27.1022	28.103	29.9888	26.3293	22.2386	26.9994	25.5005	26.9065	32.719	37.0797	34.4765	28.6382
11/18/2019 13:08:15	28.0859	25.0286	21.9807	22.4754	30.8563	32.7553	29.6941	27.3371	21.648	23.8971	25.9752	28.8635	28.176	30.7295	29.3257	29.1854
11/18/2019 13:38:14	29.7475	25.1614	21.591	19.8761	28.7394	36.3681	29.6498	27.5315	22.4512	25.4064	32.2915	30.6058	27.7563	27.4989	29.7702	30.0412
11/18/2019 14:08:14	25.824	32.5552	24.2141	19.1583	29.0703	30.6081	29.7469	31.0113	22.4163	25.6879	26.4937	28.5352	28.312	27.1593	32.1073	35.5684
11/18/2019 14:38:14	32.0288	30.9879	22.5377	22.0189	34.8841	32.5751	36.9731	27.3105	25.7599	29.5694	28.0589	28.5307	36.7199	31.8938	39.6861	30.1134
11/18/2019 15:08:14	29.8307	25.7894	24.4319	21.8689	28.9004	32.491	30.7491	27.7948	23.4939	26.2744	30.0802	30.9995	28.289	30.392	34.0126	31.9697
11/18/2019 15:38:13	31.7478	26.0798	27.8134	25.5325	35.2231	33.7314	34.8381	29.8754	23.2364	27.1064	30.5682	29.9372	33.5179	29.0782	32.3037	36.5549
11/18/2019 16:08:13	33.8995	33.3462	31.1973	29.0907	38.5135	40.8924	40.5971	37.8643	27.7408	29.8683	42.6786	37.142	38.8915	32.801	45.0179	37.5867
11/18/2019 16:38:13	38.0296	33.6205	30.8051	24.6275	41.5583	43.504	35.321	33.7101	29.1823	29.1426	39.7857	35.4078	35.636	40.5789	38.8515	43.2656
11/18/2019 17:08:13	32.0999	27.8162	27.5504	22.3577	40.3848	43.7261	32.2844	32.1145	27.3653	32.642	37.1296	33.6925	34.4447	36.1713	38.8099	34.4297
11/18/2019 17:38:13	30.6454	28.9234	28.0633	27.5072	37.2547	38.7373	32.9899	29.5429	26.6928	30.0017	33.8933	32.4674	37.8338	29.9413	35.2806	35.9165
11/18/2019 18:08:12	33.121	32.9014	30.7293	28.7454	30.0534	34.222	39.7849	35.3458	28.6281	27.7519	28.9033	31.2739	35.1908	36.612	43.1743	35.9204
11/18/2019 18:38:12	35.2008	32.4209	25.7022	26.8616	33.4863	42.2994	38.9721	37.6531	26.2623	27.2211	41.8977	32.8285	31.8203	34.193	38.5156	40.405
11/18/2019 19:08:12	33.7313	30.4032	28.2639	22.4911	32.6656	37.1109	33.7883	35.215	27.1266	34.4672	36.3469	32.9748	37.3899	30.0425	33.8843	34.2413
11/18/2019 19:38:12	28.6972	29.9695	29.429	22.3305	37.4447	33.5992	31.6426	31.6587	24.7599	31.242	30.4791	32.7456	38.0388	28.8	39.6994	38.1297
11/18/2019 20:08:12	29.5856	31.6691	31.0571	23.7235	36.4281	43.5877	31.7052	35.7735	25.4712	29.2138	34.2834	35.5636	34.0832	37.5031	41.2318	44.5945
11/18/2019 20:38:12	28.7709	33.8903	27.582	21.9549	31.5935	39.8368	38.7475	37.8262	25.1978	25.5983	36.4807	33.1309	33.0359	38.4	35.7054	36.2927
11/18/2019 21:08:12	33.4354	32.0021	28.0798	25.7776	30.0651	34.7098	32.6323	30.1793	25.3722	28.0052	34.922	31.2686	34.3895	30.7585	34.6215	34.6634
11/18/2019 21:38:12	29.0997	30.9617	25.8054	24.5995	40.7968	37.9655	31.3207	34.4888	29.9535	27.7784	31.568	32.8796	32.8212	30.4116	35.0049	33.3246
11/18/2019 22:08:12	32.6596	31.9142	28.7626	22.272	36.7205	35.0905	31.025	33.9543	23.9703	31.3032	32.0012	31.6434	33.715	34.3314	38.0069	35.9215
11/18/2019 22:38:12	32.4479	32.1487	25.1306	22.5115	30.8673	36.3708	29.9457	31.8885	24.0498	25.8594	29.8895	32.426	36.7376	34.8706	36.9989	36.3632
11/18/2019 23:08:11	29.9034	32.0252	27.8196	22.1016	33.0759	35.7761	37.6938	34.1327	25.9313	26.1218	33.9901	30.1547	32.6708	36.4406	40.8679	34.3166
11/18/2019 23:38:11	33.6763	32.5072	30.0603	20.7242	32.8438	46.3322	32.5387	30.1976	25.0366	27.0752	34.9578	30.6978	33.4288	35.422	37.5397	42.1828
11/19/2019 00:08:11	32.8099	32.564	24.8124	22.1017	39.3691	44.361	35.7237	29.9892	27.0049	30.2864	36.4298	32.7046	34.5087	38.114	36.8139	35.0752
11/19/2019 00:38:11	35.8446	33.5933	31.5684	27.6043	40.9019	47.072	37.4309	35.2696	26.9111	26.7377	30.3055	30.2354	42.0999	39.9062	40.0751	45.0859
11/19/2019 01:08:10	30.2424	31.6665	34.0595	21.2527	39.5661	40.714	30.3275	34.2894	23.9722	26.3468	36.8386	30.253	31.5209	30.9775	33.0145	39.2516
11/19/2019 01:38:10	38.3443	30.2431	28.0504	21.7909	33.9528	45.7429	30.7368	27.9486	23.4099	32.7337	27.3444	33.9743	30.8578	31.0036	35.3471	34.0423
11/19/2019 02:08:10	33.589	29.3978	26.2069	21.4349	28.0223	38.7326	28.4808	36.371	27.4738	29.3191	26.0484	34.3795	30.086	34.8728	40.4655	32.8423
11/19/2019 02:38:10	27.5254	28.9072	22.4354	21.3521	27.6017	31.6224	28.7717	32.191	23.7549	24.2465	34.4379	28.423	37.1462	28.8922	28.1605	29.7594
11/19/2019 03:08:10	27.2033	24.9157	21.8848	20.2683	28.8122	31.4211	28.1161	27.365	23.7572	23.8603	25.1145	26.9574	37.4768	27.9734	30.864	30.359
11/19/2019 03:38:10	25.7535	24.237	21.1013	19.3767	25.1039	30.3128	27.1462	25.1813	21.7525	24.5939	25.1822	25.8252	34.0735	26.7725	30.5667	30.9225
11/19/2019 04:08:09	27.0989	23.3331	23.5534	18.3936	28.905	28.5951	29.0565	24.6778	21.9543	29.6852	23.9612	27.9595	28.6691	26.0778	27.9986	29.6923
11/19/2019 04:38:09	27.1693	25.383	23.4089	20.7651	26.665	32.0927	27.9202	28.1748	21.5696	24.3871	28.9573	27.0699	28.0123	29.2177	29.7133	29.1025
11/19/2019 05:08:09	25.3954	26.2944	20.104	19.503	28.406	30.2736	27.2014	26.0507	22.5274	23.9664	33.7811	28.8583	26.5893	28.66	31.9724	29.292
11/19/2019 05:38:09	34.8504	25.8652	21.9613	18.6507	34.3141	38.216	31.9805	26.6701	22.2411	22.6881	24.1509	25.0732	26.7873	28.7831	28.8349	29.931
11/19/2019 06:08:09	32.5833	24.7472	23.0666	17.8798	27.7734	32.2478	29.3912	28.5739	20.5885	25.0422	24.3433	25.7359	26.6673	29.6918	29.625	29.7458
11/19/2019 06:38:07	27.1527	25.1924	23.9382	19.9946	26.9493	29.9031	28.4475	26.005	21.2631	24.6783	24.6986	29.9487	32.7856	26.9362	28.2536	28.1995
11/19/2019 07:08:07	25.9064	24.5135	21.0801	20.4212	30.9634	28.9776	27.074	27.6756	28.1783	24.0944	27.1759	26.793	31.6768	32.1616	33.968	27.8157
11/19/2019 07:38:07	27.0996	23.8037	21.0449	27.4335	29.64	28.9551	30.2648	27.1753	22.0398	26.4728	26.5908	26.3329	29.2687	29.0479	28.8536	29.1135
11/19/2019 08:08:07	26.3264	29.8675	21.0603	19.3872	27.6055	31.9901	27.0735	25.3598	20.6786	24.8231	23.9685	30.7445	28.5556	26.9233	36.2812	32.9357
11/19/2019 08:38:07	25.5451	26.6732	24.2373	18.6198	28.9954	29.6377	29.9413	28.1752	22.92	28.693	28.0724	31.4886	32.7868	29.7659	33.0259	32.7612
11/19/2019 09:08:07	31.9514	26.6568	32.2501	28.4697	42.3059	32.732	30.382	31.5144	25.6808	30.2309	36.5796	22.7377	43.6057	39.6469	37.7582	38.4637
11/19/2019 09:38:06	29.0005	22.9212	23.8499	31.084	40.5161	39.3862	29.9566	31.0025	24.6861	29.9893	30.7342	20.3159	41.2115	37.7486	43.4909	39.5067
11/19/2019 10:08:05	26.2237	21.3953	21.8332	27.7328	38.7685	36.9659	28.3243	29.2133	21.882	29.0068	32.2491	20.2151	39.8039	37.5866	39.2084	38.5123
11/19/2019 10:38:05	25.3485	19.6925	20.8968	29.4854	30.9384	33.5402	26.2632	28.4548	24.8856	29.8257	32.3536	21.6493	44.4129	37.304	40.5004	40.4968
11/19/2019 11:08:05	25.8458	24.3309	22.4808	29.822	30.987	34.9407	28.403	28.5814	26.7339	32.3448	30.4989	21.4479	40.9378	39.0206	41.9499	39.2878
11/19/2019 11:38:05	29.3003	20.356	21.5775	29.0521	38.2334	34.5614	31.1255	30.8456	24.0153	30.9691	30.7425	23.2231	45.5452	37.8362	46.6191	40.7541
11/19/2019 12:08:05	31.7405	18.1009	20.6232	28.6844	31.563	31.6087	26.6129	29.0136	25.7498	31.7418	35.9283	23.2771	41.1294	37.3999	47.2239	42.3935
11/19/2019 12:38:04	26.4036	20.4921	21.41	28.1708	30.3317	36.0683	27.5261	27.9964	31.8258	36.1668	32.6809	23.0377	44.032	37.0062	43.3069	43.3199
11/19/2019 13:08:04	24.842	19.0359	23.9077	30.1401	29.6282	30.659	28.536	34.0109	29.6757	35.239	32.4482	26.1253	45.6112	34.731	44.5716	39.0997
11/19/2019 13:38:04	27.9125	20.2583	21.943	32.0617	32.4515	31.2798	29.6467	34.6373	25.3831	34.0302	30.2723	21.5734	46.0913	35.3538	50.0969	38.9278
11/19/2019 14:08:04	25.1628	20.6305	20.8967	30.1558	30.4459	33.3971	29.8304	29.447	28.4864	32.6838	33.4693	22.2705	47.6709	35.6429	46.9561	43.5493
11/19/2019 14:38:03	30.474	20.7558	20.6445	30.6848	30.688	36.2648	34.9391	27.2654	23.0857	36.3547	29.611	25.9489	40.5705	35.408	41.474	41.8613
11/19/2019 15:08:03	27.0047	23.8132	23.7546	30.1066	31.3607	33.7978	29.5988	30.2647	23.3686	38.2707	34.9631	24.8626	40.5017	35.4595	46.8369	41.9441
11/19/2019 15:38:03	27.4414	22.2422	25.052	39.2992	34.8343	36.8177	32.6231	34.521	18.0853	32.7579	31.6504	23.7959	41.8571	42.1425	46.5354	42.6074
11/19/2019 16:08:02	33.2146	28.4699	31.2237	37.1189	42.952	46.5929	38.4762	38.567	25.5284	41.7905	40.0219	23.6996	47.1432	36.3188	56.7773	41.7752
11/19/2019 16:38:02	32.9585	30.43	31.9065	38.477	38.8619	43.533	34.294	32.5612	34.3175	38.0382	40.6011	22.3979	48.1189	35.9672	53.2035	44.813
11/19/2019 17:08:01	35.0945	30.1497	25.7376	37.0566	38.2503	41.1782	30.7023	34.7483	34.7788	34.5375	41.5754	28.1046	42.586	33.4762	48.8762	43.9911
11/19/2019 17:38:01	32.1314	24.579	26.9641	33.183	38.2528	44.7366	41.2326	35.4572	38.7229	35.7627	40.2807	22.8657	46.7332	34.5217	55.249	42.5374
11/19/2019 18:08:01	27.7601	22.2415	27.4857	33.5435	39.5082	46.7999	28.3591	39.4813	33.0723	43.6491	39.9331	27.5981	46.27	36.8412	58.7612	42.7973
11/19/2019 18:38:00	34.307	26.7396	30.5441	38.5166	34.1157	39.0345	28.0574	35.5434	29.8084	40.0043	39.6185	24.7132	42.6658	40.4648	57.4815	41.3824
11/19/2019 19:08:00	27.4015	25.376	30.624	39.5222	32.3796	34.7248	30.3139	32.3994	24.8958	38.1303	35.6667	23.9574	42.0378	39.0316	51.9423	41.1174
11/19/2019 19:38:00	27.5102	25.7184	30.5025	36.6238	38.4134	36.3905	30.6273	32.3166	27.3509	44.6767	33.5888	22.6168	46.181	38.8504	46.8059	43.1839
11/19/2019 20:07:59	28.1185	23.2778	25.8874	33.786	41.1408	38.4743	30.3678	33.9526	34.7472	40.2333	33.5167	26.5061	51.5217	43.1981	54.2535	50.1151
11/19/2019 20:37:59	28.6422	23.8616	25.3312	32.9372	35.0578	37.7948	36.1658	38.8783	24.7519	40.8721	32.9249	22.664	47.3168	37.4655	49.2521	44.3268
11/19/2019 21:07:59	26.2192	28.4344	24.0416	34.1681	33.5097	34.0884	34.4478	33.8521	26.7152	43.3655	32.5284	23.1959	42.2735	39.7694	47.6526	42.543
11/19/2019 21:37:59	34.6447	24.9592	25.1881	32.1282	32.7634	33.7209	28.2141	32.653	38.9548	36.0174	31.4145	24.1207	41.193	35.9653	47.2109	42.8711
11/19/2019 22:07:58	28.4174	21.9068	26.7638	32.2909	33.2761	38.333	27.7478	36.3619	33.5329	37.8182	33.5468	22.7831	49.1298	39.1302	55.617	43.5914
11/19/2019 22:37:58	26.5243	23.5841	24.6982	32.9374	34.2337	36.068	27.5061	30.5805	32.6639	39.6552	31.1284	23.9942	41.9939	40.8566	40.8931	42.81
11/19/2019 23:07:58	27.4227	26.6618	29.4337	34.2152	35.0619	44.6616	28.8903	30.8201	33.5142	34.1749	31.1815	23.4866	41.7752	50.173	42.6489	41.1992
11/19/2019 23:37:58	28.9481	24.9811	27.3746	37.5533	33.15	40.8392	35.1542	31.1422	20.7681	35.6866	33.6049	23.0466	46.3877	39.4781	47.9671	40.5309
11/20/2019 00:07:58	27.9596	30.0134	25.3301	31.5282	35.2916	47.8951	38.2117	35.2438	22.3849	37.6431	36.017	23.8618	44.9191	39.2304	41.8938	41.4012
11/20/2019 00:37:58	36.0973	29.1542	31.1211	32.6788	43.5314	45.7455	30.9939	29.6207	31.5622	45.9742	38.4997	25.2818	44.1917	42.3589	43.4195	41.2344
11/20/2019 01:07:58	33.2881	26.9779	30.6692	41.1332	40.1773	43.782	26.1457	31.0305	30.9586	42.3333	35.407	25.1842	42.2533	41.8308	54.1142	42.2453
11/20/2019 01:37:58	27.577	27.5701	28.4213	37.3224	37.4827	42.8109	29.1273	37.7933	34.591	34.4242	34.06	23.2044	56.0108	38.6223	50.1497	41.0691
11/20/2019 02:07:58	25.1659	26.1186	23.7439	30.2045	37.8848	40.6691	41.3235	31.5032	32.0921	31.4184	41.6675	21.8006	51.4051	48.6302	48.4461	48.7418
11/20/2019 02:37:58	25.5638	21.6924	20.0842	27.9477	29.7961	32.0935	28.0663	29.4688	30.7381	35.9121	31.1706	21.504	47.9382	45.8379	40.1243	45.8992
11/20/2019 03:07:57	24.2772	20.2149	19.8028	26.8858	28.1576	29.6432	24.6194	28.0103	29.0063	30.4147	28.5866	37.9446	42.4094	37.9428	39.48	40.3628
11/20/2019 03:37:57	30.7742	20.3723	22.2758	29.7852	30.6291	30.1134	25.0922	24.8984	22.6614	31.0762	27.7643	26.9225	39.4203	45.9101	40.6714	39.6105
11/20/2019 04:07:57	28.5938	19.3428	19.1505	27.3148	28.5062	30.0194	26.0449	26.9375	20.9742	36.6643	27.2004	21.6259	47.1177	37.8339	43.4977	40.0928
11/20/2019 04:37:57	30.024	18.9339	19.8437	27.2709	34.5503	32.412	25.7359	28.7193	21.9903	29.7214	31.8138	21.5118	37.485	39.4241	43.3955	38.9817
11/20/2019 05:07:57	26.8583	23.5473	20.3242	29.451	26.7971	30.5388	26.097	25.8462	23.0073	29.2591	26.5019	20.6513	37.2207	38.4031	37.4542	38.662
11/20/2019 05:37:57	23.7117	22.0813	19.9945	27.5905	27.1396	33.9535	26.3303	25.3276	22.1616	31.709	30.05	21.1	40.382	40.3678	38.6335	44.2401
11/20/2019 06:07:57	23.2922	18.9355	20.8104	26.3773	26.6681	32.6881	27.5396	27.6608	21.3462	29.9042	31.3853	21.6965	35.3527	41.857	35.688	45.9556
11/20/2019 06:37:57	25.0486	19.2467	20.2264	35.2006	28.3369	30.5448	26.5292	30.6911	20.2307	30.0581	28.9787	21.0148	39.0532	34.533	36.5316	38.3641
VCO2 (Panel K)	IgG								4C2
11/18/2019 06:38:18	18.2178	19.6757	17.0351	13.2951	21.3649	25.1117	19.79	19.0639	13.3418	16.7973	18.163	19.2018	23.7823	21.5425	21.7681	20.3779
11/18/2019 07:08:18	19.2517	17.6149	15.4829	14.2834	24.2692	21.0472	22.241	20.7968	14.2303	21.2231	20.0023	18.4195	20.2571	18.544	21.7456	21.6375
11/18/2019 07:38:18	18.6435	17.4479	16.7189	13.7476	21.1205	21.1788	20.369	23.7311	16.3642	20.9129	18.1854	21.3737	19.6534	22.6829	22.6461	20.2714
11/18/2019 08:08:18	20.1398	17.25	17.7918	14.801	18.6431	20.8	19.647	21.0239	19.947	16.9246	17.682	22.8509	25.6528	21.1073	20.6665	23.757
11/18/2019 08:38:18	20.494	20.3953	17.2336	14.4158	18.9024	21.3483	23.648	19.2331	17.0949	17.0573	24.4589	20.5549	20.3525	21.9932	23.3306	21.4536
11/18/2019 09:08:18	19.6107	21.7156	17.3293	15.4438	19.6356	27.4434	20.2259	23.255	14.5229	20.5272	18.1543	20.1426	20.6552	19.7474	21.2212	20.4775
11/18/2019 09:38:18	19.1195	20.7251	16.7207	20.0619	22.6902	24.5223	23.3212	23.5597	14.9723	18.6293	17.9974	19.8252	20.1605	21.1283	21.2064	19.57
11/18/2019 10:08:18	24.6861	18.7293	17.9867	14.7594	20.7387	21.9431	18.9562	20.0473	15.6409	17.777	19.8985	25.0587	21.0272	22.1868	21.2269	22.3519
11/18/2019 10:38:18	19.2155	17.5641	15.8528	13.4377	22.631	22.5733	22.2083	19.6674	15.0039	16.7066	18.1228	20.2466	19.0815	19.304	24.4396	20.7045
11/18/2019 11:08:18	18.369	17.2798	15.7249	13.2482	26.7327	21.244	19.462	19.644	16.4994	19.6884	23.2246	19.4309	21.6606	22.4671	22.2267	19.8756
11/18/2019 11:38:17	20.0618	19.4212	16.368	14.4002	20.6084	22.2494	20.8459	24.021	14.9507	18.126	20.8946	20.2789	21.2517	19.363	21.9985	21.6316
11/18/2019 12:08:16	20.3046	16.9595	15.3703	14.482	19.9488	22.0736	21.2501	21.1044	15.557	17.3272	17.5851	20.6278	19.2914	20.8662	25.5825	21.3896
11/18/2019 12:38:16	21.4153	17.5441	15.3611	12.6943	18.8584	19.9604	23.4078	20.4298	15.882	20.403	18.2281	20.2169	24.2428	28.5436	27.214	20.5338
11/18/2019 13:08:15	20.0052	18.7223	15.8756	15.9544	22.4274	24.3617	23.3392	21.3872	15.4718	16.9436	18.1464	21.1304	21.3151	22.8531	21.3846	21.4309
11/18/2019 13:38:14	21.5554	19.8732	15.371	14.6515	21.3034	26.7606	22.7431	22.1744	15.7658	18.5129	23.3797	24.1811	20.8083	20.4683	21.7	22.2158
11/18/2019 14:08:14	18.2598	24.6262	18.4935	14.2466	20.8483	21.5912	22.125	25.3282	16.2972	19.8066	18.5174	21.3195	20.6153	19.5112	24.0205	25.7258
11/18/2019 14:38:14	23.1389	24.291	17.1817	16.1791	25.3119	23.5846	29.3183	21.196	19.3672	22.8809	19.8923	21.4999	27.6116	23.689	29.625	21.3984
11/18/2019 15:08:14	21.9144	19.1452	18.5735	15.578	19.7217	22.182	23.7789	21.5157	17.4596	20.6559	21.0813	24.1308	20.8333	21.1986	24.9899	22.8413
11/18/2019 15:38:13	23.2196	19.5584	20.3407	18.5436	25.0107	25.5704	27.6096	24.2726	17.0391	20.3984	22.36	23.8387	25.8564	22.6099	23.1782	26.0912
11/18/2019 16:08:13	24.9647	25.6123	23.5273	21.4913	28.4411	31.1372	31.5374	30.5528	20.8211	23.3345	30.7013	29.5763	30.8381	25.4407	33.5845	27.7589
11/18/2019 16:38:13	27.8336	27.1472	22.8748	17.8361	29.0194	33.8531	26.9822	25.5402	21.3182	21.7795	27.7942	26.7126	26.8206	29.4802	29.5656	31.034
11/18/2019 17:08:13	23.4105	21.5839	20.2101	15.9349	29.7309	33.6144	24.3458	24.4138	19.7316	25.3332	26.9073	26.4347	25.7847	28.3433	29.1405	25.7717
11/18/2019 17:38:13	21.516	22.3765	20.9004	20.2209	27.2078	29.7134	25.2351	22.2808	19.4372	22.1703	24.5348	23.9776	27.6248	22.4328	25.9244	25.5163
11/18/2019 18:08:12	23.7621	25.2533	22.4196	20.6742	21.0763	23.8177	29.1717	26.9441	20.4734	19.9501	20.0008	22.3309	26.6557	27.3285	32.462	26.3501
11/18/2019 18:38:12	25.5477	25.269	19.3548	19.0898	24.3568	30.9987	28.4495	28.5671	19.1422	20.0649	29.415	24.1553	22.616	25.8886	28.6908	28.2614
11/18/2019 19:08:12	24.6733	23.085	20.7026	15.8602	24.1773	28.6578	24.4183	26.0252	19.6882	25.0866	26.1515	24.4945	27.8865	21.7285	24.597	24.9342
11/18/2019 19:38:12	19.7886	22.3743	22.1606	16.3162	27.8529	24.5805	22.2272	22.8284	16.953	21.9589	21.0537	22.9575	29.3014	20.6929	29.1106	28.3911
11/18/2019 20:08:12	20.287	23.3675	22.6255	17.3856	27.201	32.6233	22.9	26.4254	17.3565	21.0363	23.986	25.4502	25.6807	27.2739	30.0817	33.0193
11/18/2019 20:38:12	19.5529	25.1199	20.4928	16.0284	22.7534	29.9807	28.6263	28.2436	17.5523	18.2641	25.9421	24.7656	23.7817	28.5052	26.7436	25.995
11/18/2019 21:08:12	23.3883	24.5698	20.9306	18.6331	21.9982	25.6238	23.6805	21.5963	18.2586	20.7694	24.7706	22.8809	24.685	23.4911	25.6983	24.7126
11/18/2019 21:38:12	20.1091	23.0756	19.5836	17.724	29.7194	28.2774	23.4485	25.3127	22.0317	20.7947	21.8384	23.8705	23.4049	22.5081	26.4682	23.9553
11/18/2019 22:08:12	23.1034	24.0561	21.2867	16.0637	27.054	25.0547	22.4895	25.9889	16.7131	22.8109	22.3632	23.1721	25.264	25.0669	28.7168	26.4304
11/18/2019 22:38:12	23.3834	24.0242	18.5851	16.6585	22.1216	26.3023	21.8965	23.3083	16.6689	18.2228	20.5194	23.6517	27.633	26.7476	27.7029	26.6
11/18/2019 23:08:11	20.9467	23.3089	20.7673	16.0324	23.4873	25.7527	27.1074	25.6299	18.5128	19.1491	23.7761	21.9934	22.9118	26.1156	30.4023	25.0943
11/18/2019 23:38:11	24.6252	24.1868	22.409	14.9595	23.9448	34.554	24.5441	22.921	18.2401	20.6932	24.5528	22.0187	23.5139	25.9681	28.1084	30.6516
11/19/2019 00:08:11	23.3929	25.1728	18.9925	16.3222	30.0053	34.0733	27.444	23.224	20.0184	22.98	25.6968	24.643	25.8946	29.8813	27.9124	24.996
11/19/2019 00:38:11	25.593	25.5007	23.6372	20.3385	31.031	34.7665	28.0261	27.3248	19.3944	19.3923	20.9896	22.9053	30.9518	29.1216	30.8136	32.1868
11/19/2019 01:08:10	20.6641	22.9912	24.6975	15.6242	28.0502	30.4747	22.459	25.627	16.9671	19.359	25.4083	22.2747	23.2034	23.0858	24.4815	27.4379
11/19/2019 01:38:10	28.2012	22.7689	20.079	15.5988	23.7694	33.1819	22.4968	20.7107	16.0964	24.071	18.8623	24.4326	23.0334	22.2632	25.9444	23.4552
11/19/2019 02:08:10	24.0239	21.9418	18.9422	14.9477	19.3176	27.5789	21.4344	27.1528	19.5755	22.125	18.1161	25.1246	22.5258	26.7096	31.0655	23.1443
11/19/2019 02:38:10	18.9077	20.7452	16.172	15.0152	19.3541	22.1165	20.9845	23.0839	16.6785	17.4573	24.4298	21.4446	27.3165	22.3904	20.452	20.2486
11/19/2019 03:08:10	18.6858	17.5622	15.672	14.4246	20.6008	22.1025	20.2448	19.9094	16.2391	16.8861	17.6947	19.303	27.5451	20.8245	22.3697	21.1747
11/19/2019 03:38:10	17.7134	17.4714	15.0551	13.7458	17.877	21.3331	20.3481	18.1849	14.8556	17.3622	17.6447	18.5146	23.6285	19.297	22.3279	22.167
11/19/2019 04:08:09	19.2937	16.837	16.6706	12.9147	20.8817	20.3417	22.2455	18.0182	15.115	22.8269	17.6507	21.0511	19.9983	18.5118	20.2036	21.2485
11/19/2019 04:38:09	19.0427	18.2314	17.6099	15.0648	18.7218	23.0212	21.3678	21.7247	14.8893	18.43	20.9798	20.479	19.4812	21.4185	21.8337	20.3776
11/19/2019 05:08:09	17.1909	19.6039	15.0469	14.275	20.0005	21.5105	20.5022	20.003	15.7154	17.7004	23.222	21.5511	18.9046	20.8571	23.8224	20.4818
11/19/2019 05:38:09	24.3824	18.9005	16.6034	13.6939	25.8137	28.1523	24.2851	21.2139	16.2567	16.9378	16.7435	17.7079	18.6302	22.4281	20.7975	21.1142
11/19/2019 06:08:09	22.5928	18.2355	17.2056	13.3411	19.9809	23.3128	22.5439	22.6134	14.4613	18.9437	16.8294	18.1901	18.9327	22.2338	21.4061	20.701
11/19/2019 06:38:07	18.2326	18.2089	17.4025	14.8182	18.9008	21.7278	21.3702	19.2289	15.03	19.3387	17.3818	22.6389	24.2712	19.9656	20.2652	19.6867
11/19/2019 07:08:07	17.3586	17.2467	15.081	14.1523	22.4254	21.0362	20.0581	21.0388	20.5696	19.2089	19.7317	19.0665	24.0764	24.3646	25.183	20.3568
11/19/2019 07:38:07	18.7899	17.1076	15.1524	20.8203	22.3611	21.0406	23.4151	21.001	15.7853	20.6781	18.4007	19.0344	20.8354	21.6383	20.2162	21.3988
11/19/2019 08:08:07	17.8625	22.0678	15.5824	14.1025	21.225	23.2854	20.6935	19.2359	14.2884	18.6581	16.782	23.1549	20.266	18.8465	26.4824	24.2338
11/19/2019 08:38:07	17.5305	19.1475	17.8863	13.4133	22.0197	21.2903	23.5662	21.0273	15.2299	21.402	20.3723	24.2802	24.1551	21.5805	24.8265	23.4318
11/19/2019 09:08:07	21.8365	19.1827	22.8909	20.9457	31.0452	23.869	23.1186	23.7518	16.6381	20.9043	25.1953	19.5849	29.5322	27.508	26.3596	26.2955
11/19/2019 09:38:06	19.2819	16.1237	16.8986	21.7379	29.8833	28.6405	22.2937	22.3027	15.9065	20.5743	20.7433	17.1706	27.2752	26.0957	29.9323	27.0866
11/19/2019 10:08:05	17.2205	15.0471	15.3137	19.2534	28.3381	26.5336	21.1005	20.4069	14.1943	19.933	22.1257	17.8023	26.5698	25.7318	26.8498	26.361
11/19/2019 10:38:05	17.219	14.0307	14.6731	21.1439	21.9482	23.2801	19.5677	20.2498	16.2531	20.6834	22.4309	18.8866	29.8833	25.7419	27.853	27.7732
11/19/2019 11:08:05	17.1904	17.793	16.6624	21.1486	21.7465	24.926	21.3253	20.5223	17.2856	22.3886	21.2766	18.1777	27.4986	26.3908	28.6052	26.788
11/19/2019 11:38:05	20.3933	15.9266	16.0335	20.3649	27.7991	24.5908	23.6172	22.6177	15.3	21.1392	21.501	19.6869	30.9756	25.9458	31.8092	28.2782
11/19/2019 12:08:05	21.9908	13.301	14.9075	21.132	23.2448	22.4139	20.3897	20.9531	16.773	21.7781	24.9916	19.6574	27.7322	25.48	32.429	29.3161
11/19/2019 12:38:04	17.3262	15.0457	15.2372	20.6905	21.0958	26.0534	20.4189	20.7428	20.737	24.8623	22.6823	19.1116	29.4158	25.1163	29.3754	29.3789
11/19/2019 13:08:04	16.2462	13.2627	16.9286	22.6892	20.7676	21.3114	21.3617	24.9618	19.3797	24.3349	22.7033	21.3568	30.9089	23.8642	30.4144	26.914
11/19/2019 13:38:04	18.8325	14.7794	15.9121	22.9656	23.2984	22.3326	21.4679	26.0392	15.8704	23.332	21.5942	17.9071	30.9179	24.3096	34.2091	27.1876
11/19/2019 14:08:04	16.5021	15.9129	15.4977	21.3335	21.9364	23.9759	23.4866	21.5095	18.4775	22.5624	23.3641	18.8355	32.0725	24.5843	31.9444	30.2868
11/19/2019 14:38:03	21.3903	16.0006	15.097	23.7201	24.1565	27.0835	26.951	20.1227	15.0397	24.9835	21.1559	21.2739	27.2068	24.2616	28.5062	28.5466
11/19/2019 15:08:03	18.805	18.3746	18.1536	22.6508	23.054	24.4119	22.0014	23.0917	15.3401	26.2341	24.8379	20.5144	27.3315	24.5374	32.2397	28.9194
11/19/2019 15:38:03	19.1269	16.8508	19.3228	29.973	25.8848	27.1773	24.2871	26.1824	11.3222	22.2529	22.0023	19.6763	28.1483	29.0714	32.427	29.862
11/19/2019 16:08:02	24.0058	23.2867	23.2952	28.4891	31.2135	35.1016	29.8219	29.703	16.6152	29.0288	28.9225	20.1036	31.904	25.1443	39.1638	29.3021
11/19/2019 16:38:02	23.2229	24.1485	24.295	28.9431	28.5341	33.2211	25.9823	25.2013	22.6836	26.9173	28.5276	19.1532	32.2191	25.4414	36.8793	31.7633
11/19/2019 17:08:01	25.259	24.0924	19.9997	27.4256	27.279	31.1164	22.7845	25.5758	22.8085	24.5487	29.0944	23.4051	28.7847	23.0821	33.6693	30.8157
11/19/2019 17:38:01	22.1809	18.7217	20.1419	24.1823	27.9875	33.3442	31.0033	26.8685	25.371	25.6187	27.6419	19.5049	31.9018	24.0676	38.368	30.0166
11/19/2019 18:08:01	18.5324	16.5796	21.1069	24.315	28.398	35.125	21.3531	29.1579	21.9175	30.9667	28.7677	22.9722	31.4516	26.4262	40.9609	30.575
11/19/2019 18:38:00	24.5263	20.1432	23.4868	28.8237	24.1145	28.8548	20.7716	26.0746	19.4262	27.957	28.1704	20.771	28.6832	28.2185	39.9199	29.4466
11/19/2019 19:08:00	18.9318	19.6989	22.9123	29.3755	23.2754	24.6608	22.8917	24.1624	16.5998	26.638	25.33	20.2379	28.5963	27.5121	36.202	29.212
11/19/2019 19:38:00	18.9203	19.2309	22.0517	27.3979	27.6732	26.7319	22.6427	24.0622	17.8134	30.5544	23.9872	19.0152	31.3443	27.4734	32.5044	30.4561
11/19/2019 20:07:59	19.3211	17.1974	18.4283	24.5846	29.9891	28.2156	23.287	25.3642	22.4758	28.849	24.1292	21.8988	35.1174	30.9703	38.5568	35.8219
11/19/2019 20:37:59	19.1031	17.4361	17.6269	23.8939	25.0575	28.2478	26.9938	28.819	15.4868	28.2736	23.7706	19.009	31.5915	26.4683	33.7175	31.2912
11/19/2019 21:07:59	17.2087	21.3552	17.7436	25.2555	23.905	24.9494	25.0831	25.7181	17.83	30.3506	23.3678	19.4696	28.5651	27.7252	32.8147	30.1242
11/19/2019 21:37:59	24.6995	19.0761	17.8585	23.5292	22.7396	24.4116	20.6523	23.691	26.344	25.8594	22.4117	20.3482	27.914	25.2658	33.0024	30.4556
11/19/2019 22:07:58	20.1065	16.2151	19.8948	24.5191	23.4485	28.0448	20.779	26.2553	22.2591	27.0397	24.1652	19.3359	33.4171	27.8534	38.5623	30.7528
11/19/2019 22:37:58	18.2242	17.9151	18.3876	24.9915	24.8216	26.5782	20.6645	22.0206	21.5426	28.2014	22.2305	20.0821	28.3178	29.3169	28.1739	29.9586
11/19/2019 23:07:58	19.0093	20.3706	21.6445	25.8658	25.5025	33.9656	22.4784	22.1615	22.8735	24.247	22.0922	19.8342	28.1741	35.0187	30.0212	28.8455
11/19/2019 23:37:58	19.9951	19.3854	20.2787	27.3699	24.3136	30.8758	27.1556	23.6128	13.555	24.8573	24.0651	19.6805	31.8049	27.6925	33.7922	28.7544
11/20/2019 00:07:58	19.6228	22.5235	18.6814	22.4124	25.754	36.0696	29.6288	26.9431	14.3059	26.543	25.9693	20.2445	30.3269	27.2304	29.0109	29.1851
11/20/2019 00:37:58	25.8035	22.4706	23.2141	24.4259	32.6852	34.5128	23.935	21.9211	21.076	32.5159	27.761	21.4428	29.9403	30.1937	30.48	29.1263
11/20/2019 01:07:58	23.8774	20.1187	21.8712	31.1629	29.5836	32.2861	20.0808	22.6257	21.1432	29.5825	24.8825	21.0084	28.6468	28.8884	38.2162	30.2187
11/20/2019 01:37:58	19.136	20.1757	20.1443	26.7201	27.6867	30.4828	21.9641	27.9129	23.2626	24.7359	24.3786	19.781	37.7465	27.951	34.833	29.0415
11/20/2019 02:07:58	17.186	19.1308	16.7295	20.7585	26.7869	29.2593	31.7317	23.7621	21.3655	22.1423	28.5698	18.4324	34.5047	34.2088	33.2402	34.581
11/20/2019 02:37:58	17.3508	15.8278	13.8381	19.2723	21.4487	22.7284	20.4452	20.8529	20.2266	25.1339	21.7234	18.0051	32.2435	31.7231	27.6499	31.7554
11/20/2019 03:07:57	16.8339	14.785	13.8902	18.9328	19.7317	20.92	17.6142	19.8126	19.1253	21.4096	19.9996	19.7474	28.9442	26.9155	27.3837	27.9952
11/20/2019 03:37:57	22.1229	15.3012	16.0312	22.3137	22.0147	21.7479	18.5163	18.8185	14.8553	21.8515	19.723	21.3885	26.5141	31.8483	29.0008	27.6971
11/20/2019 04:07:57	20.6023	14.0716	14.2315	20.5338	20.2358	22.0668	19.6341	20.634	13.757	25.9077	19.7377	18.1548	31.9452	26.7419	30.3463	28.2292
11/20/2019 04:37:57	20.6215	13.8863	14.5422	19.9849	25.3255	24.9326	18.963	21.2354	14.5297	20.9937	22.9465	18.3383	25.4098	27.506	30.8884	27.6699
11/20/2019 05:07:57	18.2286	17.7776	15.3087	22.1191	19.7049	23.1727	20.5251	20.4319	15.3291	20.7517	18.7722	17.5403	25.1994	26.9512	26.1535	26.941
11/20/2019 05:37:57	15.907	16.872	15.1371	19.7217	19.5351	25.7437	20.1747	19.4373	14.5574	22.5126	21.4921	17.9628	27.7279	28.3826	27.2181	31.1507
11/20/2019 06:07:57	15.5518	13.5502	15.0549	18.8819	18.9869	23.8135	21.8822	21.8629	14.3461	21.075	22.4035	18.7596	24.2031	29.1598	25.2715	32.028
11/20/2019 06:37:57	17.0117	13.6616	14.0824	25.7434	20.7327	22.0005	20.5296	24.0002	13.5997	21.5435	21.1838	18.1464	26.9292	24.3601	25.8488	26.8436
Heat (Panel K)	IgG								4C2
11/18/2019 06:38:18	186.053	186.878	162.842	126.15	200.973	240.516	188.91	180.331	132.778	159.215	178.561	181.495	222.5	200.214	199.153	193.231
11/18/2019 07:08:18	189.701	169.565	148.524	134.914	226.037	202.742	205.583	184.493	139.556	194.283	188.94	174.815	194.749	176.565	204.675	204.964
11/18/2019 07:38:18	186.339	166.362	158.946	133.008	204.566	205.541	191.4	207.205	162.317	192.354	172.452	199.088	186.451	205.809	206.929	194.741
11/18/2019 08:08:18	185.518	161.222	168.794	140.274	182.288	202.146	186.638	191.477	193.968	161.898	172.213	213.602	240.883	191.54	194.251	224.138
11/18/2019 08:38:18	192.679	186.865	158.034	138.269	183.166	203.834	214.471	177.073	170.935	161.667	229.844	186.215	189.663	204.48	220.271	205.067
11/18/2019 09:08:18	186.873	206.414	158.541	146.907	188.96	254.723	187.292	213.732	149.266	189.739	174.613	190.62	196.163	187.683	203.956	198.991
11/18/2019 09:38:18	184.704	191.173	153.679	191.143	205.114	229.732	215.473	209.231	149.086	174.172	173.531	188.141	189.416	200.142	203.01	189.967
11/18/2019 10:08:18	234.056	173.698	166.878	141.008	193.282	210.29	181.441	183.824	155.417	164.765	188.786	226.395	198.234	200.842	201.059	213.027
11/18/2019 10:38:18	187.758	166.286	152.028	130.264	209.313	213.04	205.353	179.788	142.726	155.802	175.557	189.356	183.658	181.577	223.718	196.121
11/18/2019 11:08:18	184.544	164.35	149.206	128.677	250.065	200.351	183.494	181.622	152.979	178.097	222.641	179.087	200.692	206.814	204.571	187.826
11/18/2019 11:38:17	198.022	180.155	153.511	139.158	201.006	210.079	196.156	214.733	145.189	164.347	196.272	186.212	198.687	182.354	205.909	204.395
11/18/2019 12:08:16	190.171	160.821	148.686	142.262	193.626	213.553	192.21	189.544	150.9	157.635	169.13	191.798	180.617	197.503	235.671	202.393
11/18/2019 12:38:16	202.343	163.394	144.263	122.746	183.841	191.276	207.468	181.957	150.608	185.799	172.606	183.899	223.457	247.516	237.124	193.647
11/18/2019 13:08:15	191.25	171.856	150.025	152.958	210.829	224.687	205.686	189.201	146.656	161.144	175.669	196.234	192.908	208.865	199.24	199.121
11/18/2019 13:38:14	203.148	174.443	147.01	136.132	197.026	249.011	204.485	191.558	151.411	175.394	218.828	210.327	188.728	187.037	201.727	204.103
11/18/2019 14:08:14	175.634	223.973	166.869	131.414	198.179	208.089	204.052	216.329	152.168	175.753	178.689	194.994	192.524	184.296	218.945	241.138
11/18/2019 14:38:14	218.617	214.545	155.267	150.725	238.282	222.427	256.518	188.746	177.259	203.217	189.595	195.141	250.85	216.22	269.813	203.628
11/18/2019 15:08:14	204.192	176.847	168.233	148.917	195.421	219.715	212.373	192.003	159.599	180.406	202.875	212.602	192.107	204.487	230.34	215.85
11/18/2019 15:38:13	217.15	179.153	190.237	174.431	239.725	232.152	241.68	208.202	158.019	185.213	208.009	206.396	230.48	199.83	217.588	247.686
11/18/2019 16:08:13	232.141	230.032	214.516	199.319	263.862	281.656	280.618	263.541	189.799	207.825	286.791	253.671	278.546	225.146	308.129	254.534
11/18/2019 16:38:13	260.148	234.033	211.251	168.168	282.062	300.803	243.421	231.983	197.061	196.613	275.697	237.549	243.427	272.706	258.218	290.567
11/18/2019 17:08:13	219.452	192.233	188.537	152.259	276.536	301.683	221.989	221.133	185.444	225.62	250.213	235.154	234.307	250.5	264.957	234.062
11/18/2019 17:38:13	208.181	199.779	192.547	188.309	254.754	267.158	227.409	203.142	181.781	204.188	229.05	221.09	256.694	203.904	239.543	243.089
11/18/2019 18:08:12	225.807	226.936	210.096	196.058	204.121	232.144	272.241	243.501	193.303	187.83	194.384	211.661	242.508	252.197	290.598	245.974
11/18/2019 18:38:12	240.454	224.235	176.686	182.844	228.828	289.421	266.478	259.18	175.534	186.023	286.177	224.56	215.297	231.861	268.323	273.341
11/18/2019 19:08:12	230.722	209.306	193.371	152.898	223.885	256.247	230.639	241.295	184.249	239.822	249.266	224.327	253.617	203.811	229.319	232.753
11/18/2019 19:38:12	194.374	205.713	202.305	152.713	256.86	229.825	214.973	216.022	166.617	211.136	205.153	220.334	259.901	194.941	271.09	258.641
11/18/2019 20:08:12	200.209	216.94	212.285	162.321	250.052	299.319	216.4	245.102	171.525	197.4	232.608	242.948	232.373	256.081	279.922	299.71
11/18/2019 20:38:12	194.417	232.336	189.167	150.123	215.532	273.824	265.485	259.647	170.056	171.826	247.162	227.503	224.093	269.499	243.564	246.192
11/18/2019 21:08:12	226.996	220.744	192.689	175.965	205.656	237.789	222.904	205.664	170.956	191.49	238.028	212.252	233.409	210.55	235.938	233.916
11/18/2019 21:38:12	197.168	212.46	177.636	167.831	278.856	260.491	215.091	236.039	207.216	189.524	212.575	222.553	222.822	207.574	239.083	225.41
11/18/2019 22:08:12	222.14	219.427	197.131	151.978	251.477	239.043	211.886	234.083	161.656	212.07	215.642	217.722	230.202	232.496	258.421	244.118
11/18/2019 22:38:12	221.384	220.707	172.217	154.285	210.405	248.296	204.816	218.09	160.405	174.964	201.069	219.868	251.222	238.852	252.036	247.341
11/18/2019 23:08:11	203.064	218.867	190.952	150.961	225.114	244.046	257.086	234.524	175.392	177.301	229.784	204.683	221.33	246.374	280.221	232.238
11/18/2019 23:38:11	230.333	223.001	206.283	141.436	224.525	317.969	223.749	207.877	170.019	185.23	238.064	208.04	226.025	242.076	260.393	284.966
11/19/2019 00:08:11	223.454	224.893	171.06	151.424	271.209	306.017	246.442	207.177	183.346	207.147	245.253	221.624	235.673	262.47	249.546	236.434
11/19/2019 00:38:11	244.18	231.257	216.797	189.047	281.541	322.506	257.057	243.675	180.551	181.423	204.213	206.837	287.415	270.708	274.407	307.14
11/19/2019 01:08:10	204.537	216.326	232.624	145.494	269.213	279.589	207.879	235.408	162.721	179.082	247.422	206.254	218.625	211.057	224.378	263.96
11/19/2019 01:38:10	262.52	207.894	191.166	148.507	230.54	312.44	210.262	191.594	157.21	221.831	183.773	229.85	210.655	210.396	240.533	229.044
11/19/2019 02:08:10	228.88	201.779	178.894	145.45	189.794	263.733	195.767	249.651	190.494	199.774	174.559	232.214	205.225	238.261	278.541	221.771
11/19/2019 02:38:10	186.321	197.089	153.078	145.088	187.465	214.682	196.701	219.45	158.072	164.743	233.915	194.549	255.046	199.404	191.109	200.069
11/19/2019 03:08:10	184.14	169.368	149.157	137.996	196.32	213.517	191.803	187.006	160.286	160.973	169.796	182.577	258.626	189.923	208.929	204.295
11/19/2019 03:38:10	174.363	165.371	143.728	131.856	170.937	206.002	186.463	171.867	146.653	166.138	170.219	175.325	229.862	180.979	208.658	209.427
11/19/2019 04:08:09	184.515	159.231	160.216	124.953	197.294	194.675	200.326	168.744	147.809	206.395	162.287	191.218	193.418	175.529	189.943	201.274
11/19/2019 04:38:09	184.515	173.086	160.893	141.835	181.142	218.792	192.479	194.493	145.754	166.416	196.47	184.812	188.642	199.221	201.779	195.85
11/19/2019 05:08:09	171.499	180.444	138.055	133.415	193.059	206.063	187.022	179.696	152.271	163.813	227.88	196.392	179.977	195.132	217.905	197.951
11/19/2019 05:38:09	236.61	176.888	151.074	127.653	235.846	261.714	220.168	185.14	151.323	154.718	162.082	170.116	180.686	198.147	195.102	202.717
11/19/2019 06:08:09	220.894	169.484	158.306	122.716	189.437	220.137	202.701	198.173	139.264	170.838	163.936	174.007	180.064	202.952	200.77	200.785
11/19/2019 06:38:07	183.131	171.968	163.566	137.07	183.041	204.306	195.476	178.204	144.01	170.343	166.679	200.289	222.642	182.995	191.108	190.054
11/19/2019 07:08:07	174.666	166.583	143.649	138.431	211.434	197.952	185.591	190.567	194.609	165.665	183.373	181.374	213.385	221.59	231.499	188.546
11/19/2019 07:38:07	183.717	162.333	143.563	188.845	203.821	197.832	209.046	187.668	149.655	181.912	178.65	178.559	198.137	198.456	194.92	198.141
11/19/2019 08:08:07	177.852	204.645	144.335	132.483	190.466	218.63	186.601	174.554	139.224	170.331	161.163	212.645	193.074	181.526	246.377	224.63
11/19/2019 08:38:07	172.889	181.867	166.034	127.031	199.62	202.103	207.45	193.384	152.239	194.268	189.47	215.078	221.763	196.701	224.304	221.353
11/19/2019 09:08:07	216.103	181.829	219.477	194.926	289.532	223.77	209.238	216.674	175.786	202.768	245.646	188.814	295.274	266.995	255.159	256.563
11/19/2019 09:38:06	195.288	155.758	162.262	211.023	277.524	269.132	205.511	211.461	162.821	201.659	206.271	169.265	276.168	252.049	290.261	265.341
11/19/2019 10:08:05	176.247	145.384	148.293	188.048	265.145	252.041	194.347	198.288	147.029	196.26	216.836	168.513	266.157	253.105	262.896	258.359
11/19/2019 10:38:05	171.277	134.102	141.959	201.005	210.532	227.419	180.209	193.733	167.395	200.584	217.856	178.795	299.18	253.418	271.889	273.077
11/19/2019 11:08:05	174.054	166.417	154.117	202.923	210.487	237.988	195.151	194.886	179.676	218.741	205.356	177.642	274.754	262.388	281.098	263.671
11/19/2019 11:38:05	198.76	140.887	147.989	197.306	261.25	235.302	214.252	211.072	160.98	209.02	208.354	186.734	306.574	254.3	311.336	273.288
11/19/2019 12:08:05	215.152	123.907	140.78	196.441	216.142	215.078	183.503	198.024	174.052	214.175	241.65	188.31	277.729	252.173	314.36	284.479
11/19/2019 12:38:04	177.436	140.256	145.77	192.823	205.732	246.183	188.731	191.917	216.772	240.022	219.612	187.268	296.303	248.372	290.907	292.525
11/19/2019 13:08:04	166.853	129.152	162.638	207.182	201.216	207.933	195.964	232.768	200.176	236.507	218.773	207.311	306.123	234.574	298.404	262.576
11/19/2019 13:38:04	188.398	138.505	149.87	218.527	221.269	213.082	202.437	238.039	166.754	230.009	206.784	178.555	309.87	238.043	336.155	261.42
11/19/2019 14:08:04	169.082	142.423	143.272	205.112	207.718	227.715	206.694	201.37	190.504	220.398	223.959	183.153	319.348	239.95	315.839	292.92
11/19/2019 14:38:03	207.008	143.274	141.203	211.915	212.628	248.938	241.204	186.78	151.544	241.906	199.92	207.952	272.127	238.553	278.098	280.3
11/19/2019 15:08:03	183.202	164.405	163.72	206.931	214.69	230.683	203.015	208.53	156.557	259.958	236.667	200.62	271.953	237.447	311.981	282.891
11/19/2019 15:38:03	186.193	153.063	172.945	270.761	238.911	252.226	223.818	237.607	120.114	219.894	212.619	193.196	280.705	283.028	313.273	287.064
11/19/2019 16:08:02	226.727	198.655	214.297	256.024	293.466	320.321	265.849	266.176	172.43	279.947	270.823	191.611	318.498	243.242	380.68	281.372
11/19/2019 16:38:02	224.026	211.151	219.764	264.455	265.987	299.961	236	224.923	221.139	256.928	274.423	184.293	321.537	239.272	358.87	302.624
11/19/2019 17:08:01	239.391	209.471	177.914	253.977	260.517	283.245	210.524	237.931	236.433	233.655	280.902	220.35	285.704	223.247	333.144	296.643
11/19/2019 17:38:01	217.673	169.304	185.101	226.828	261.66	306.988	283.374	244.013	257.105	242.456	273.223	187.349	314.677	229.346	370.898	286.255
11/19/2019 18:08:01	187.055	152.627	189.598	229.085	269.438	321.533	194.947	270.496	226.287	299.707	271.269	218.618	306.639	250.168	402.214	288.466
11/19/2019 18:38:00	233.755	183.829	210.745	264.489	232.014	267.478	192.309	243.238	203.416	270.102	269.784	199.762	286.269	272.012	387.578	279.659
11/19/2019 19:08:00	185.656	175.383	210.283	271.075	220.825	236.34	208.491	222.35	167.183	257.487	240.494	193.242	282.571	263.508	349.495	278.243
11/19/2019 19:38:00	186.255	176.581	208.223	251.477	262.071	249.092	209.873	221.72	182.383	304.618	227.313	185.426	310.439	262.056	314.893	288.53
11/19/2019 20:07:59	190.345	159.491	176.262	230.892	281.238	263.281	209.426	233.078	232.553	271.262	226.506	204.57	344.075	291.857	369.44	339.787
11/19/2019 20:37:59	192.97	163.185	171.829	224.974	238.862	259.475	248.234	266.534	166.272	277.864	222.647	185.497	319.467	252.398	332.473	299.293
11/19/2019 21:07:59	176.202	195.378	164.696	234.129	228.241	233.188	235.441	233.072	178.319	292.465	220.302	188.911	283.995	269.208	318.406	287.299
11/19/2019 21:37:59	235.947	172.026	171.386	219.802	222.15	230.246	193.008	223.038	262.983	243.706	212.688	195.914	277.115	242.15	314.032	289.545
11/19/2019 22:07:58	193.292	150.147	183.571	222.302	226.188	262.207	190.563	248.17	224.692	254.297	227.123	186.695	331.776	264.306	376.885	293.852
11/19/2019 22:37:58	179.551	162.373	169.448	226.724	233.81	247.017	189.01	208.617	218.538	268.191	210.263	194.531	281.727	280.343	275.164	289.14
11/19/2019 23:07:58	185.9	183.75	201.509	235.367	239.594	307.551	199.754	210.201	228.407	231.069	210.85	191.739	279.554	341.461	287.916	278.445
11/19/2019 23:37:58	196.127	172.643	187.648	256.707	226.85	280.938	242.751	214.34	140.291	242.184	227.102	188.619	309.129	266.482	319.546	274.065
11/20/2019 00:07:58	189.924	206.199	173.502	214.619	241.298	329.252	264.041	242.921	149.46	253.897	242.304	194.088	303.164	264.003	284.971	281.476
11/20/2019 00:37:58	245.949	201.238	213.585	224.355	299.098	314.574	214.011	203.011	210.851	309.33	254.989	303.74	296.797	285.714	293.225	278.241
11/20/2019 01:07:58	226.939	185.142	208.882	283.064	275.124	299.885	180.359	212.134	207.95	284.854	239.785	202.643	284.137	276.138	364.755	285.574
11/20/2019 01:37:58	186.977	188.594	193.375	254.362	256.81	291.502	200.28	258.934	232.3	234.389	228.713	189.891	380.114	260.425	338.293	277.56
11/20/2019 02:07:58	170.188	178.693	161.392	204.472	257.66	277.399	285.05	216.626	214.221	210.644	278.474	178.878	344.83	325.851	327.838	331.755
11/20/2019 02:37:58	172.709	148.313	136.018	189.298	203.254	218.33	191.839	200.448	206.3	242.755	209.851	177.117	321.36	301.428	269.341	310.254
11/20/2019 03:07:57	164.585	138.268	134.504	182.731	191.221	201.544	167.769	190.514	196.238	205.639	192.642	289.935	284.841	254.485	266.072	272.779
11/20/2019 03:37:57	209.879	139.983	151.948	204.57	208.883	205.531	171.889	171.271	151.26	210.358	187.46	213.545	265.71	307.956	274.636	267.88
11/20/2019 04:07:57	195.083	132.182	131.345	187.716	194.002	205.506	179.076	185.734	140.227	247.695	183.888	178.206	315.921	252.787	293.294	270.594
11/20/2019 04:37:57	203.23	129.566	135.774	186.592	236.409	223.648	176.254	196.803	147.976	200.914	215.456	177.889	251.941	264.2	296.389	264.031
11/20/2019 05:07:57	181.453	161.945	139.722	202.363	183.457	210.215	180.791	179.219	155.226	198.564	178.767	171.95	250.623	259.708	253.16	262.091
11/20/2019 05:37:57	159.899	152.183	137.578	187.987	185.131	233.688	181.557	174.692	148.085	214.28	202.75	175.958	271.784	273.474	262.64	300.408
11/20/2019 06:07:57	156.953	129.04	142.077	179.764	181.582	223.433	191.139	191.796	143.433	204.583	211.773	179.309	237.906	280.746	241.177	307.904
11/20/2019 06:37:57	169.245	130.984	137.214	240.765	193.833	208.381	183.25	212.397	136.642	200.299	196.002	174.701	263.368	236.349	247.234	256.835

## Sheet: Supp Fig 3
		CD						HFD
CD HFD Emc10 expression in tissues	Liver	0.51	0.35	0.26	0.5	0.39	0.48	0.68	0.75	0.53	0.65	0.52	0.76
	Muscle	2.52	1.86	3.25	2.51	3.38	1.78	3.28	1.71	2.56	1.95	1.76	2.53
	Heart	1.31	1.05	1.24	1.29	1.36	0.97	1.67	1.95	1.55	1.52	1.13	1.75
	BAT	1.53	1.05	1.45	1.29	1.29	0.88	1.68	1.94	1.53	1.05	1.55	1.16
	iWAT	4.51	2.26	3.46	4.27	2.08	5.96	1.08	0.75	0.63	1.06	1.65	1.22
	eWAT	0.66	0.35	0.47	0.39	0.36	0.37	0.57	0.45	0.65	0.45	0.42	0.36
	Islets	1.67	1.34	1.06	1.08	1.09	1.38	2.17	1.43	1.64	1.43	1.62	2.06
		CD						HFD
HFD time iWAT expression	1 wk	1.37	1.16	0.83	0.92	0.66	1.07	0.97	1.11	0.73	0.75	1.05	1.06
	2 wk	0.73	1.06	0.89	1.32	0.89	1.35	0.57	0.79	0.83	0.95	0.65	0.46
	4 wk	1.07	1.16	0.84	0.92	0.86	1.17	0.17	0.33	0.23	0.35	0.35	0.26
	8 wk	1.04	1.16	0.96	0.82	0.96	1.07	0.57	0.33	0.23	0.45	0.35	0.26
	12 wk	1.23	1.26	0.65	0.72	0.96	1.07	0.37	0.28	0.23	0.15	0.15	0.19
Body Weight	CD						HFD
1 wk	29.94	25.26	27.95	24.22	26.96	27.07	31.37	28.28	26.23	29.15	34.15	27.19
2 wk	31.94	25.26	30.95	27.22	29.96	25.07	37.37	32.28	31.23	29.15	35.15	28.19
4 wk	32.94	27.26	33.95	30.22	31.96	29.07	39.37	43.28	34.23	36.15	35.15	32.19
8 wk	35.94	30.26	36.95	30.22	34.96	33.07	49.37	46.28	39.23	40.15	39.15	38.19
12 wk	39.94	33.26	38.95	33.22	37.96	38.07	53.37	49.28	43.23	46.15	48.15	51.19
		Lean						Obese
Ob ob Emc10 expression	eWAT	0.91	1.16	0.9	1.02	0.96	1.07	0.67	0.88	0.73	0.65	0.75	0.73
	iWAT	0.97	1.06	0.95	1.12	0.8	1.09	0.77	0.78	0.73	0.6	0.75	0.53
	WT						IRFKO
WT IRFKO Liver Emc10 expression	0.97	1.26	0.75	1.22	0.7	1.09	2.96	1.98	1.73	1.6	1.75	2.63
	MSD						CDA
MSD CDA Liver Emc10 expression	0.98	1.06	0.85	1.12	0.85	1.12	1.57	1.28	1.63	1.4	1.45	1.63
	Ctr						L-IR KD
Ctr L-IR KD Liver Emc10 expression	0.95	1.16	0.73	1.29	0.63	1.19	0.78	0.81	0.63	0.64	0.81	0.78
	Lox						bIRKO
Lox birko islet Emc10 expression	0.87	1.27	0.85	1.28	0.65	1.09	0.99	1.01	1.04	0.82	1.04	0.98
		Fed						Fasting						2h refeeding						4h refeeding
Fast refeeding Liver iWAT	Liver	1.87	1.26	1.85	1.68	1.65	2.09	1.01	0.89	0.92	1.11	1.34	0.78	1.7	1.5	1.45	1.83	1.3	2.05	2.52	1.9	1.57	1.93	1.81	1.81
	iWAT	0.56	0.87	0.84	0.65	0.68	0.87	0.76	1.01	1.11	0.78	1.44	0.93	0.89	1.01	0.75	0.81	0.63	0.91	0.75	0.7	0.55	0.73	0.63	0.61
		TN							CE
TN CE Emc10 expression	Liver	0.63	0.31	0.51	0.77	0.39	0.42		0.63	0.52	0.67	0.49	0.58	0.44
	TA	0.81	0.61	0.93	0.97	0.82	0.69		0.93	0.55	0.65	0.78	0.96	0.71
	GA	1.01	0.93	0.79	1.07	0.83	0.92		1.04	0.81	1.07	0.79	0.94	0.66
	Heart	0.83	0.91	0.73	0.82	0.79	0.91		0.93	0.82	1.01	0.59	0.88	0.59
	BAT	2.84	2.58	2.59	2.31	1.88	1.95		1.13	1.51	1.49	1.57	1.22	1.18
	iWAT	2.82	2.88	2.18	2.95	2.59	3.51		1.15	1.54	0.86	1.27	0.88	1.24
	eWAT	1.64	1.18	1.59	1.51	0.88	0.95		1.01	1.13	0.79	1.2	1.12	0.78

## Sheet: Supp Figure 4
		WT						KO
WT KO scEmc10 expression	BAT	0.9	1.06	0.95	1.08	1.15	0.92	0.04	0.05	0.06	0.09	0.04	0.08
	iWAT	0.95	1.02	0.93	1.05	1.14	0.87	0.05	0.04	0.02	0.03	0.04	0.02
	eWAT	1.12	0.95	0.85	1.14	1.04	0.9	0.04	0.05	0.07	0.05	0.05	0.04
	Brain	0.95	1.15	0.8	1.15	1.12	0.92	0.06	0.06	0.07	0.08	0.08	0.06
	Hypothalamus	0.9	1.1	0.85	1.1	1.15	0.93	0.04	0.06	0.06	0.07	0.04	0.05
	Liver	0.93	1.07	0.89	1.15	1.06	0.91	0.04	0.05	0.05	0.06	0.05	0.05
	GA muscle	0.98	1.03	0.92	1.04	1.1	0.93	0.02	0.03	0.02	0.01	0.02	0.01
	Heart	0.93	1.07	0.98	1.14	1.11	0.79	0.03	0.02	0.03	0.02	0.01	0.02
	Kidney	0.99	1.06	1.09	0.98	1.01	0.9	0.07	0.06	0.05	0.05	0.07	0.06
	Lung	1.07	0.98	0.95	1.01	1.04	0.95	0.04	0.05	0.04	0.03	0.05	0.04
	Pancreas	0.99	1.17	0.88	1.15	1.01	0.85	0.08	0.07	0.09	0.06	0.06	0.08
		WT						KO
WT KO mEmc10 expression	BAT	0.91	1.07	0.96	1.07	1.14	0.89	0.04	0.05	0.06	0.09	0.04	0.08
	SAT	0.96	1.03	1.14	0.89	0.96	1.04	0.05	0.04	0.02	0.03	0.04	0.02
	VAT	1.13	0.96	0.86	1.04	1.14	0.87	0.04	0.05	0.07	0.05	0.05	0.04
	Brain	0.96	1.16	0.81	1.12	1.09	0.89	0.07	0.06	0.08	0.06	0.08	0.06
	Hypothalamus	0.91	1.11	0.86	0.89	1.14	1.07	0.04	0.06	0.05	0.06	0.04	0.05
	Liver	0.94	1.08	0.9	1.14	1.05	0.89	0.05	0.04	0.05	0.06	0.05	0.05
	GA muscle	1	1.04	0.93	1.03	1.09	0.92	0.02	0.03	0.02	0.01	0.02	0.01
	Heart	0.94	1.08	0.99	1.11	1.09	0.78	0.02	0.04	0.01	0.02	0.01	0.02
	Kidney	1.01	1.08	0.97	1.08	1	0.89	0.07	0.06	0.05	0.05	0.07	0.06
	Lung	1	1.08	1.01	1.03	1.02	0.94	0.04	0.05	0.04	0.03	0.05	0.04
	Pancreas	1	1.18	0.89	1.14	1	0.85	0.08	0.07	0.09	0.06	0.06	0.08
LFD WT KO
week	WT						KO
0	24.5	24.7	27.4	24.3	25.8	22.3	24.7	21.9	24.6	22.1	25.2	25.9
1	26.1	26.4	29.6	26.1	26.1	24.6	27	23	26.6	24.7	27.5	27.1
2	28.2	28	30.4	27.4	28.8	24.7	27.9	26.2	29.8	26.3	28.3	25.4
3	27.9	28.7	31.8	26.8	29.4	25.9	29	26.8	29.8	26.3	29.8	25.9
4	28.5	29.5	33.6	27	29.3	28.3	29.6	27	31.9	26	30.3	26.1
5	29.3	30.3	35.3	27.8	30.2	29.2	30.1	27.5	32.5	26.5	30.8	26.6
6	29.9	31.4	36.3	28.3	31.6	29.7	30.5	27.9	32.9	27.3	31.3	27.8
7	31.5	32.9	38.1	28.7	33.2	31.2	31.4	28.7	33.9	28.1	32.8	28.6
8	32.4	34.7	39.9	29.6	35.1	32.1	32.8	29.6	34.9	30.4	33.7	29.4
9	33.4	36.7	41.8	30.5	36.9	34.1	33.7	30.5	35.9	30.5	34.7	30.2
10	34.4	38.1	43.5	31.4	38.5	35.6	34.7	31.2	36.9	31.1	35.7	30.3
11	34.8	39.2	43.8	32.1	39.1	36.6	35.7	32.1	38	31	36.8	31.2
12	34.8	40.4	45.1	33.1	40.3	36.7	36.7	33.1	39.1	31.9	37.9	32.1
		WT						KO
LFD % body composition	fat	23.5	20.3	21.9	22.8	22.1	19.8	18.9	16.7	17.8	16.9	19.1	16.3
	lean	63.46	60.41	66.96	62.7	60.9	61.84	68.85	66.73	63.83	66.87	64.15	66.27
	WT						KO
LFD iWAT weight	0.8917	0.5919	0.6681	0.9642	0.891	0.7641	0.71	0.56	0.69	0.54	0.67	0.73
LFD eWAT weight	1.0591	0.6641	0.9681	0.6817	0.8642	0.74	0.44	0.79	0.81	0.77	0.43	0.46
LFD BAT weight	0.219	0.154	0.125	0.178	0.145	0.135	0.096	0.11	0.089	0.122	0.1495	0.105
	WT						KO
CD insulin	0.35	0.38	0.31	0.28	0.29	0.31	0.69	0.47	0.42	0.28	0.32	0.49
CD leptin	4.36	6.67	2.92	3.58	3.77	2.9	2.29	2.6	1.15	3.64	2.13	3.38
CD adiponectin	8.45	7.61	7.93	8.76	7.15	7.67	8.98	8.35	7.57	8.17	7.35	7.76
CD TG	41.35	48.68	53.89	31.58	59.79	44.6	55.29	52.6	61.15	43.63	42.13	39.39
CD cholesterol	121.59	106.92	101.36	89.77	94.6	93.68	109.15	92.13	105.29	95.39	94.6	103.63
CD NEFA	1.37	2.68	1.93	1.68	1.69	1.6	1.49	1.9	2.15	1.63	2.33	1.37

## Sheet: Supp Fig 4F
Chow Epi																			WT									KO										WT		KO
Interval	WT Frequency	KO Frequency																Interval	210-1	210-2	217-1	217-2	219-1	219-2	238-1	238-2		189-1	189-2	191-1	191-2	207-1	207-2	208-1	208-2		Interval	Mean	sem	Mean	sem	p
0	0	0																0	0	0	0	0	0	0	0	0		0	0	0	0	0	0	0	0		0	0	0	0	0	#DIV/0!		14.2857
500	30.3867	37.1048																500	23.5294	33.3333	22.7273	39.2157	19.2308	25	31.4286	37.2881		41.573	50.6024	39.4231	47.1698		33.9623	21.1538	27.5862		500	28.9691	2.59957	37.3529	3.71739	0.0935295		21.4286
1000	12.4309	21.2978																1000	17.6471	2.38095	15.9091	11.7647	3.84615	11.1111	17.1429	13.5593		20.2247	18.0723	29.8077	23.5849		16.9811	21.1538	12.069		1000	11.6702	2.04868	20.2705	1.96661	0.0119132		19.6429
1500	12.7072	15.6406																1500	11.7647	11.9048	13.6364	13.7255	7.69231	11.1111	22.8571	3.38983		21.3483	21.6867	13.4615	11.3208		1.88679	17.3077	17.2414		1500	12.0102	1.96885	14.8933	2.42875	0.385491		16.0714
2000	8.56354	13.1448																2000	8.82353	9.52381	13.6364	5.88235	3.84615	8.33333	10	6.77966		11.236	7.22892	13.4615	12.2642		13.2075	11.5385	24.1379		2000	8.35315	1.04463	13.2964	1.84159	0.0385548		16.0714
2500	8.56354	5.49085																2500	5.88235	9.52381	11.3636	3.92157	7.69231	8.33333	8.57143	11.8644		3.37079	2.40964	0.961538	1.88679		5.66038	11.5385	12.069		2500	8.39411	0.935199	5.41379	1.62868	0.141897		1.78571
3000	6.07735	3.1614																3000	2.94118	7.14286	2.27273	3.92157	7.69231	8.33333	2.85714	13.5593		2.24719	0	1.92308	2.83019		7.54717	11.5385	1.72414		3000	6.09005	1.36368	3.97289	1.4386	0.319995		5.35714
3500	4.69613	2.16306																3500	5.88235	7.14286	4.54545	0	3.84615	5.55556	7.14286	3.38983		0	0	0.961538	0.943396		7.54717	3.84615	3.44828		3500	4.68813	0.830484	2.39236	0.972476	0.104584		1.78571
4000	3.31492	0.998336																4000	5.88235	2.38095	4.54545	5.88235	3.84615	2.77778	0	3.38983		0	0	0	0		5.66038	1.92308	1.72414		4000	3.58811	0.688398	1.32966	0.740704	0.0496881		0
4500	3.31492	0.166389																4500	0	4.7619	4.54545	7.84314	7.69231	2.77778	0	1.69492		0	0	0	0		1.88679	0	0		4500	3.66444	1.09534	0.269542	0.252133	0.0144095		0
5000	2.20994	0.332779																5000	0	4.7619	2.27273	0	7.69231	0	0	5.08475		0	0	0	0		3.77358	0	0		5000	2.47646	1.06741	0.539084	0.504266	0.145591		0
5500	2.76243	0.166389																5500	0	2.38095	4.54545	3.92157	7.69231	8.33333	0	0		0	0	0	0		1.88679	0	0		5500	3.3592	1.19561	0.269542	0.252133	0.034501		3.57143
6000	0.828729	0.332779																6000	0	0	0	1.96078	7.69231	0	0	0		0	0	0	0		0	0	0		6000	1.20664	0.957755	0	0	0.261893
6500	1.9337	0																6500	8.82353	0	0	1.96078	3.84615	5.55556	0	0		0	0	0	0	0	0	0	0		6500	2.52325	1.16819	0	0	0.0486063
7000	0.828729	0																7000	2.94118	0	0	0	3.84615	2.77778	0	0		0	0	0	0	0	0	0	0		7000	1.19564	0.593462	0	0	0.0635616
7500	1.10497	0																7500	5.88235	2.38095	0	0	3.84615	0	0	0		0	0	0	0	0	0	0	0		7500	1.51368	0.809917	0	0	0.0826965
8000	0	0																8000	0	0	0	0	0	0	0	0		0	0	0	0	0	0	0	0		8000	0	0	0	0	#DIV/0!
8500	0.276243	0																8500	0	2.38095	0	0	0	0	0	0		0	0	0	0	0	0	0	0		8500	0.297619	0.297619	0	0	0.334282
9000	0	0																9000	0	0	0	0	0	0	0	0		0	0	0	0	0	0	0	0		9000	0	0	0	0	#DIV/0!
9500	0	0																9500	0	0	0	0	0	0	0	0		0	0	0	0	0	0	0	0		9500	0	0	0	0	#DIV/0!
10000	0	0																10000	0	0	0	0	0	0	0	0		0	0	0	0	0	0	0	0		10000	0	0	0	0	#DIV/0!
Chow SQ																			WT									KO										WT		KO
Interval	WT Frequency	KO Frequency																Interval	210-1	210-2	217-1	217-2	219-1	219-2	238-1	238-2		189-1	189-2	191-1	191-2	207-1	207-2	208-1	208-2		Interval	Mean	sem	Mean	sem	p
0	0	0																0	0	0	0	0	0	0	0	0		0	0	0	0	0	0	0	0		0	0	0	0	0	#DIV/0!
500	56.7164	56.9561																500	24.1935	53.1915	72.093	73.0392	16.6667	12.5	54.5455	50.7576		71.123	60	68.4783	53.3333	53.1746	47.619	33.8028	40.2174		500	44.6234	8.45407	53.4686	4.58313	0.373257
1000	25.0533	27.3576																1000	33.871	28.3688	25.1163	23.0392	21.4286	15.625	19.0909	28.7879		23.5294	30.303	26.6304	28.3333	20.6349	33.3333	25.3521	32.6087		1000	24.416	2.07486	27.5907	1.5634	0.241881
1500	8.52878	10.1774																1500	17.7419	12.0567	2.7907	3.92157	4.7619	3.125	13.6364	15.1515		3.20856	7.87879	3.80435	16.6667	13.4921	13.4921	25.3521	11.9565		1500	9.14822	2.16197	11.9814	2.55633	0.411653
2000	3.83795	3.36134																2000	11.2903	4.25532	0	0	21.4286	6.25	7.27273	3.0303		0.534759	1.21212	1.08696	1.66667	8.73016	3.96825	5.6338	9.78261		2000	6.69091	2.49197	4.07692	1.28276	0.366806
2500	1.49254	1.40056																2500	1.6129	0.70922	0	0	9.52381	6.25	3.63636	1.51515		1.60428	0.606061	0	0	0.793651	0.793651	9.85915	2.17391		2500	2.90593	1.20144	1.97884	1.15576	0.586914
3000	0.852878	0.466853																3000	1.6129	0.70922	0	0	2.38095	12.5	0.909091	0		0	0	0	0	2.38095	0	0	2.17391		3000	2.26402	1.4931	0.569358	0.373245	0.289419
3500	1.0661	0.186741																3500	3.22581	0.70922	0	0	4.7619	15.625	0	0		0	0	0	0	0	0.793651	0	1.08696		3500	3.04024	1.9076	0.235076	0.156369	0.164853
4000	0.852878	0.0933707																4000	3.22581	0	0	0	7.14286	3.125	0.909091	0.757576		0	0	0	0	0.793651	0	0	0		4000	1.89504	0.885022	0.0992063	0.0992063	0.0633496
4500	0.319829	0																4500	0	0	0	0	4.7619	3.125	0	0		0	0	0	0	0	0	0	0		4500	0.985863	0.663674	0	0	0.159589
5000	0.639659	0																5000	3.22581	0	0	0	4.7619	6.25	0	0		0	0	0	0	0	0	0	0		5000	1.77971	0.914223	0	0	0.0719209
5500	0.21322	0																5500	0	0	0	0	0	6.25	0	0		0	0	0	0	0	0	0	0		5500	0.78125	0.78125	0	0	0.334282
6000	0.10661	0																6000	0	0	0	0	2.38095	0	0	0		0	0	0	0	0	0	0	0		6000	0.297619	0.297619	0	0	0.334282
6500	0.21322	0																6500	0	0	0	0	0	6.25	0	0		0	0	0	0	0	0	0	0		6500	0.78125	0.78125	0	0	0.334282
7000	0	0																7000	0	0	0	0	0	0	0	0		0	0	0	0	0	0	0	0		7000	0	0	0	0	#DIV/0!
7500	0	0																7500	0	0	0	0	0	0	0	0		0	0	0	0	0	0	0	0		7500	0	0	0	0	#DIV/0!
8000	0.10661	0																8000	0	0	0	0	0	3.125	0	0		0	0	0	0	0	0	0	0		8000	0.390625	0.390625	0	0	0.334282
8500	0	0																8500	0	0	0	0	0	0	0	0		0	0	0	0	0	0	0	0		8500	0	0	0	0	#DIV/0!
9000	0	0																9000	0	0	0	0	0	0	0	0		0	0	0	0	0	0	0	0		9000	0	0	0	0	#DIV/0!
9500	0	0																9500	0	0	0	0	0	0	0	0		0	0	0	0	0	0	0	0		9500	0	0	0	0	#DIV/0!
10000	0	0																10000	0	0	0	0	0	0	0	0		0	0	0	0	0	0	0	0		10000	0	0	0	0	#DIV/0!

## Sheet: Supp Fig 5
		WT						KO
HFD % body composition	Fat	44.6	37.2	43.7	41.1	33.1	37.6	29.1	25.4	30.5	26.7	31.8	24.8
	Lean	54.4	57.1	58.9	53.3	53.2	57.9	59.3	55.7	60.1	56.5	59.7	64.5
	WT						KO
HFD body length	88.15	85.15	84.91	90.16	91.46	83.51	81.98	94.1	89.37	83.15	87.91	80.19
HFD kidney weight	1.65	1.5	1.49	1.63	1.69	1.63	1.53	1.48	1.59	1.41	1.39	1.32
HFD WT KO eWAT inflammation		WT						KO
	Mcp-1	1.08	0.95	1.23	0.97	1.01	0.79	0.66	0.34	0.64	0.31	0.43	0.35
	Tnfa	1.19	0.84	1.04	0.91	1.07	0.99	0.46	0.3	0.52	0.38	0.41	0.33
	F4/80	1.12	0.96	1.06	0.93	1.04	0.92	0.51	0.37	0.63	0.46	0.4	0.58

## Sheet: Supp Fig5c
HFD Epi																			WT																	KO
Interval	WT Frequency	KO Frequency																Interval	239-1	239-2	240-1	240-2	243-1	243-2	255-1	255-4	239-3	239-4	240-3	240-4	243-3	243-4	255-2	255-3		211-1	211-2	236-1	236-2	250-1	250-2	211-3	211-4	263-3	263-4	250-3	250-4		Interval
0	0	0																0	0	0	0	0	0	0	0	0	0	0	0	0	0	0	0	0		0	0	0	0	0	0	0	0	0	0	0	0		0
500	7.24638	13.2832																500	12.5	0	7.69231	0	6.25	0	28.5714	16.6667	7.14286	9.09091	0	0	0	13.0435	0	0		8.69565	12	7.69231	7.14286	25	25	14.2857	15	7.14286	5.40541	0	19.4444		500
1000	13.0435	15.5388																1000	25	10	7.69231	0	25	6.66667	7.14286	22.2222	0	0	18.1818	6.66667	23.0769	26.087	0	9.09091		13.0435	8	15.3846	14.2857	16.6667	7.69231	5.71429	25	14.2857	21.6216	15.1515	27.7778		1000
1500	9.17874	15.0376																1500	12.5	20	7.69231	0	12.5	0	0	11.1111	21.4286	27.2727	0	13.3333	0	8.69565	0	9.09091		21.7391	4	7.69231	17.8571	13.8889	21.1538	20	17.5	14.2857	8.10811	21.2121	8.33333		1500
2000	3.38164	10.5263																2000	0	10	7.69231	0	0	0	0	5.55556	0	0	0	6.66667	0	0	12.5	18.1818		4.34783	8	7.69231	3.57143	5.55556	9.61538	11.4286	10	10.7143	18.9189	21.2121	11.1111		2000
2500	5.31401	10.5263																2500	0	0	7.69231	0	18.75	13.3333	7.14286	0	0	0	0	6.66667	7.69231	4.34783	0	9.09091		8.69565	16	0	10.7143	8.33333	11.5385	17.1429	5	10.7143	16.2162	9.09091	11.1111		2500
3000	5.7971	6.76692																3000	12.5	0	7.69231	14.2857	0	6.66667	7.14286	5.55556	7.14286	0	9.09091	6.66667	7.69231	0	12.5	9.09091		4.34783	4	7.69231	7.14286	8.33333	7.69231	5.71429	7.5	10.7143	8.10811	6.06061	2.77778		3000
3500	4.83092	7.76942																3500	0	0	0	14.2857	0	6.66667	7.14286	5.55556	7.14286	9.09091	9.09091	0	0	4.34783	12.5	9.09091		4.34783	16	15.3846	14.2857	5.55556	3.84615	8.57143	2.5	10.7143	8.10811	3.0303	8.33333		3500
4000	5.7971	5.51378																4000	0	0	0	28.5714	18.75	6.66667	7.14286	0	7.14286	0	9.09091	6.66667	7.69231	4.34783	0	0		4.34783	16	11.5385	7.14286	0	7.69231	5.71429	2.5	3.57143	0	6.06061	5.55556		4000
4500	2.41546	4.51128																4500	0	0	7.69231	0	0	6.66667	0	0	0	0	0	6.66667	0	8.69565	0	0		4.34783	4	7.69231	7.14286	0	1.92308	5.71429	5	7.14286	5.40541	6.06061	2.77778		4500
5000	1.44928	3.00752																5000	0	20	0	0	0	0	0	5.55556	0	0	0	0	0	0	0	0		8.69565	4	11.5385	0	5.55556	1.92308	2.85714	0	0	0	3.0303	2.77778		5000
5500	3.86473	2.00501																5500	0	0	7.69231	14.2857	6.25	6.66667	0	5.55556	0	0	9.09091	0	7.69231	4.34783	0	0		4.34783	0	3.84615	3.57143	5.55556	0	0	0	0	2.7027	6.06061	0		5500
6000	5.31401	1.75439																6000	0	10	0	0	0	13.3333	7.14286	5.55556	0	0	0	0	7.69231	13.0435	12.5	9.09091		4.34783	4	3.84615	3.57143	2.77778	0	0	2.5	0	2.7027	0	0		6000
6500	3.38164	1.25313																6500	0	0	15.3846	0	0	0	0	0	0	9.09091	9.09091	13.3333	7.69231	0	0	0		0	0	0	3.57143	0	0	0	5	3.57143	2.7027	0	0		6500
7000	5.31401	1.00251																7000	12.5	10	0	14.2857	0	13.3333	7.14286	5.55556	14.2857	0	0	0	7.69231	4.34783	0	0		0	4	0	0	2.77778	1.92308	0	0	3.57143	0	0	0		7000
7500	3.86473	0.250627																7500	0	0	0	0	0	0	0	0	7.14286	0	9.09091	26.6667	7.69231	4.34783	0	0		4.34783	0	0	0	0	0	0	0	0	0	0	0		7500
8000	4.34783	0.250627																8000	0	10	15.3846	0	0	6.66667	0	0	14.2857	0	9.09091	0	7.69231	0	12.5	0		0	0	0	0	0	0	0	0	3.57143	0	0	0		8000
8500	3.38164	0.75188																8500	0	0	0	0	0	6.66667	7.14286	0	7.14286	9.09091	9.09091	0	7.69231	4.34783	0	0		4.34783	0	0	0	0	0	0	2.5	0	0	3.0303	0		8500
9000	2.41546	0.250627																9000	0	0	7.69231	0	6.25	0	0	5.55556	0	18.1818	0	0	0	0	0	0		0	0	0	0	0	0	2.85714	0	0	0	0	0		9000
9500	3.38164	0																9500	25	10	0	0	6.25	6.66667	7.14286	0	0	9.09091	0	0	0	0	0	0		0	0	0	0	0	0	0	0	0	0	0	0		9500
10000	6.28019	0																10000	0	0	0	14.2857	0	0	7.14286	5.55556	7.14286	9.09091	9.09091	6.66667	0	0	37.5	27.2727		0	0	0	0	0	0	0	0	0	0	0	0		10000
HFD SQ																			WT																	KO
Interval	WT Frequency	KO Frequency																Interval	239-1	239-4	240-1	240-2	243-1	243-2	255-1	255-3	239-2	239-3	240-3	240-4	243-3	243-4	255-2	255-4		211-1	211-2	236-1	236-2	250-1	250-2	211-3	211-4	263-1	263-4	250-3	250-4		Interval
0	0	0																0	0	0	0	0	0	0	0	0	0	0	0	0	0	0	0	0		0	0	0	0	0	0	0	0	0	0	0	0		0
500	14.6497	41.6192																500	5	16.129	8.69565	10.7143	10.5263	34.375	9.09091	5.88235	8.33333	23.5294	6.89655	5.88235	0	3.33333	9.67742	25.4902		13.7931	28	23.8095	30.137	30.6452	43.2692	4.7619	21.5686	11.7647	39.7849	57.3248	66.6667		500
1000	18.0467	27.0239																1000	15	19.3548	26.087	3.57143	5.26316	23.4375	27.2727	20.5882	8.33333	26.4706	17.2414	11.7647	7.14286	13.3333	22.5806	15.6863		20.6897	8	25.3968	27.3973	22.5806	29.8077	14.2857	21.5686	17.6471	23.6559	36.9427	29.0909		1000
1500	14.6497	9.92018																1500	10	16.129	17.3913	14.2857	5.26316	21.875	12.1212	11.7647	8.33333	2.94118	10.3448	11.7647	7.14286	23.3333	12.9032	23.5294		6.89655	4	14.2857	16.4384	12.9032	14.4231	4.7619	11.7647	14.7059	12.9032	5.73248	4.24242		1500
2000	11.0403	7.52566																2000	10	9.67742	4.34783	10.7143	15.7895	9.375	6.06061	23.5294	8.33333	11.7647	6.89655	11.7647	28.5714	10	6.45161	11.7647		6.89655	8	14.2857	10.9589	9.67742	8.65385	14.2857	23.5294	8.82353	12.9032	0	0		2000
2500	6.36943	5.24515																2500	15	3.22581	13.0435	3.57143	5.26316	3.125	6.06061	11.7647	0	2.94118	3.44828	0	21.4286	3.33333	16.129	3.92157		13.7931	20	11.1111	8.21918	4.83871	0.961538	9.52381	5.88235	14.7059	10.7527	0	0		2500
3000	6.15711	2.7366																3000	0	6.45161	0	17.8571	10.5263	4.6875	3.0303	8.82353	16.6667	5.88235	3.44828	11.7647	7.14286	13.3333	3.22581	0		6.89655	0	3.1746	4.10959	8.06452	2.88462	19.0476	3.92157	8.82353	0	0	0		3000
3500	5.73248	1.59635																3500	10	9.67742	13.0435	10.7143	5.26316	1.5625	18.1818	0	0	8.82353	10.3448	0	0	0	0	3.92157		3.44828	8	1.5873	2.73973	8.06452	0	4.7619	1.96078	2.94118	0	0	0		3500
4000	5.9448	0.912201																4000	5	9.67742	0	10.7143	0	0	12.1212	5.88235	25	5.88235	13.7931	0	0	10	0	5.88235		6.89655	0	1.5873	0	1.6129	0	0	3.92157	5.88235	0	0	0		4000
4500	3.82166	0.798176																4500	5	0	4.34783	0	0	1.5625	0	5.88235	16.6667	2.94118	3.44828	5.88235	0	10	9.67742	3.92157		3.44828	16	0	0	0	0	0	1.96078	2.94118	0	0	0		4500
5000	2.12314	0.4561																5000	10	3.22581	0	3.57143	5.26316	0	0	2.94118	0	2.94118	3.44828	0	0	0	3.22581	1.96078		0	0	1.5873	0	1.6129	0	4.7619	0	2.94118	0	0	0		5000
5500	3.82166	0.4561																5500	10	6.45161	0	7.14286	15.7895	0	3.0303	0	0	2.94118	3.44828	11.7647	7.14286	3.33333	6.45161	0		6.89655	0	0	0	0	0	0	1.96078	2.94118	0	0	0		5500
6000	1.4862	0.4561																6000	5	0	4.34783	0	0	0	0	0	0	0	3.44828	0	0	3.33333	6.45161	1.96078		3.44828	0	3.1746	0	0	0	4.7619	0	0	0	0	0		6000
6500	1.27389	0.22805																6500	0	0	0	0	0	0	3.0303	0	0	0	3.44828	11.7647	7.14286	3.33333	0	0		0	4	0	0	0	0	4.7619	0	0	0	0	0		6500
7000	1.4862	0.4561																7000	0	0	0	3.57143	5.26316	0	0	0	0	2.94118	3.44828	5.88235	0	3.33333	0	1.96078		6.89655	0	0	0	0	0	0	1.96078	2.94118	0	0	0		7000
7500	1.06157	0.114025																7500	0	0	0	0	5.26316	0	0	2.94118	0	0	3.44828	0	14.2857	0	0	0		0	0	0	0	0	0	0	0	2.94118	0	0	0		7500
8000	0	0.342075																8000	0	0	0	0	0	0	0	0	0	0	0	0	0	0	0	0		0	4	0	0	0	0	9.52381	0	0	0	0	0		8000
8500	0.849257	0.114025																8500	0	0	4.34783	0	5.26316	0	0	0	8.33333	0	0	5.88235	0	0	0	0		0	0	0	0	0	0	4.7619	0	0	0	0	0		8500
9000	0.424628	0																9000	0	0	0	0	0	0	0	0	0	0	3.44828	0	0	0	3.22581	0		0	0	0	0	0	0	0	0	0	0	0	0		9000
9500	0.212314	0																9500	0	0	0	0	5.26316	0	0	0	0	0	0	0	0	0	0	0		0	0	0	0	0	0	0	0	0	0	0	0		9500
10000	0.849257	0																10000	0	0	4.34783	3.57143	0	0	0	0	0	0	0	5.88235	0	0	0	0		0	0	0	0	0	0	0	0	0	0	0	0		10000
[truncated: 5 more columns]

## Sheet: Supp Figure 6
	AAV-LacZ						AAV-hscEMC10
AAV CD pancreas weight (g)	0.3417	0.2871	0.2971	0.3109	0.2871	0.2761	0.3314	0.3174	0.2985	0.2763	0.2981	0.2875
AAV CD heart weight	0.1301	0.10155	0.1201	0.1427	0.1299	0.1355	0.1518	0.1418	0.1381	0.1289	0.1757	0.1278
	AAV-LacZ						AAV-hscEMC10
AAV CD TG	47.12	49.94	37.04	35.91	41.01	40.99	52.51	50.37	45.63	56.46	40.4	42.55
AAV CD CHO	120.99	137.12	95.91	118.01	119.94	107.04	110.4	126.46	135.37	122.55	122.51	135.63
AAV CD NEFA	1.9	1.45	2.12	1.54	1.23	1.65	2.3	1.6	2.25	1.73	1.58	2.08
Week	AAV-LacZ						AAV-hscEMC10
0	25.6	22.3	26.8	28.7	25.6	26.3	26.7	22.7	28.5	22.4	27.3	24.5
2	30.7	26.7	32.1	35.4	30.7	31.5	37.7	33.8	39.9	34.3	38.8	34.3
4	34.2	29.3	35.7	37.1	33.2	34	42.4	38.1	44.8	39.7	42.6	37.7
6	37.5	34.3	39.8	41.9	35.5	37.4	48.8	43.5	51.5	45.6	48.9	43.3
8	39.1	33.7	43.5	44.8	36.9	41	51.7	46.1	54.1	46.6	51.8	45.2
Minutes	AAV-LacZ						AAV-hscEMC10
0	80	65	59	54	79	53	106	98	108	81	68	73
15	296	251	228	219	292	246	371	343	358	283	248	295
30	355	276	250	240	341	230	456	441	451	348	325	382
60	248	236	175	168	248	161	334	352	332	278	280	305
120	128	122	91	87	141	73	203	213	182	132	154	147
Minutes	AAV-LacZ						AAV-hscEMC10
0	100	100	100	100	100	100	100	100	100	100	100	100
15	56.06	50.13	61.73	70.71	53.54	66.89	69.37	89.59	63.89	93.63	74.55	68.41
30	44.85	40.1	47.78	51.56	42.83	56.89	55.49	75.07	51.11	74.1	59.64	71.41
60	51.57	43.11	54.94	54.29	45.25	54.89	62.58	90.08	56.33	88.92	71.56	63.41
90	61.36	51.3	65.37	64.6	53.84	65.31	68.83	99.08	61.96	97.81	78.71	69.75
	AAV-LacZ						AAV-hscEMC10
AAV HFD pancreas weight	0.3816	0.3171	0.3263	0.3017	0.3156	0.3467	0.3516	0.3076	0.3187	0.3361	0.3251	0.2916
AAV HFD liver weight	2.6816	2.5171	3.1263	3.0017	3.0156	2.1467	3.6516	2.8076	3.3187	2.9361	3.6251	3.0916
AAV HFD heart weight	0.2465	0.1978	0.2051	0.2287	0.1895	0.1793	0.2347	0.2187	0.1678	0.1764	0.1748	0.2198
AAV HFD eWAT weight	3.9465	3.6978	3.2051	2.5287	2.889	3.1793	5.2347	4.2187	4.1678	3.7764	3.9748	4.2198
AAV HFD rtWAT weight	0.1465	0.2178	0.3151	0.2287	0.189	0.1793	0.3347	0.3187	0.3678	0.3764	0.4048	0.2798
AAV HFD iWAT weight	3.665	3.4178	3.1051	3.8487	3.189	4.2793	4.4347	5.5187	4.6678	4.3764	4.4048	4.8798
AAV HFD BAT weight	0.0657	0.0714	0.0456	0.0516	0.0589	0.0634	0.0816	0.0894	0.0694	0.0825	0.0746	0.0756
	AAV-LacZ						AAV-hscEMC10
AAV HFD insulin	0.52	0.35	0.25	0.54	0.23	0.61	1.3	1.41	1.25	0.66	0.68	1.08
AAV HFD leptin	7.25	8.52	12.65	11.23	9.54	14.35	15.25	16.08	24.3	20.63	21.58	21.41
AAV HFD adiponectin	9.23	8.54	12.35	7.25	10.65	7.52	6.08	5.58	7.41	4.3	5.25	3.63
AAV HFD TG	50.65	42.35	24.54	39.23	33.52	47.25	85.58	65.25	76.08	57.41	73.63	97.5
AAV HFD CHO	93.53	115.39	77.25	94.54	99.23	72.65	192.5	157.41	135.25	133.63	185.58	156.08
AAV HFD NEFA	1.72	1.35	0.95	1.34	0.83	1.65	2.7	2.31	2.25	2.63	2.57	1.88

[truncated: 5 more sheets: Supp Fig 7, Supp Fig 8, Supp Fig9 AB, Sup Fig 9, reviewer figure 6]
